# Supplementary material for: Retinoic acid-induced upregulation of miR-219 promotes the differentiation of embryonic stem cells into neural cells
Source: Cell Death Dis. 2017 Jul 27;8(7):e2953–. doi: 10.1038/cddis.2017.336 (PMC5550877; doi:10.1038/cddis.2017.336)
Supplement: Supplementary Table 1 [file cddis2017336x2.xlsx]

## Sheet: RA
pairwise	miR-name	J1-U-total-reads	J1-D-total-reads	J1-U-expressed	J1-D-expressed	J1-U-std	J1-D-std	fold-change(log2 J1-D/J1-U)	fold change (J1-D/J1-U)	p-value	sig-lable
J1-U-J1-D	mmu-let-7a-5p	18870345	19373152	34157	9534	1810.09	492.124	-1.87897	0.271879	0	**	Legend: The fold changes of all tested miRNAs were measured by RA treated group divided by control group.
J1-U-J1-D	mmu-let-7b-5p	18870345	19373152	1711	595	90.6714	30.7126	-1.56182	0.338724	5.91748e-131	**
J1-U-J1-D	mmu-let-7c-5p	18870345	19373152	61092	27337	3237.46	1411.08	-1.19807	0.435859	0	**
J1-U-J1-D	mmu-let-7d-5p	18870345	19373152	2787	685	147.692	35.3582	-2.06248	0.239405	9.49949098112908e-311	**
J1-U-J1-D	mmu-let-7e-5p	18870345	19373152	17868	6322	946.883	326.328	-1.53686	0.344634	0	**
J1-U-J1-D	mmu-let-7f-5p	18870345	19373152	52379	17179	2775.73	886.743	-1.64628	0.319463	0	**
J1-U-J1-D	mmu-let-7g-5p	18870345	19373152	16181	3322	857.483	171.474	-2.32211	0.199974	0	**
J1-U-J1-D	mmu-let-7i-5p	18870345	19373152	875	287	46.3691	14.8143	-1.64617	0.319486	4.16205e-73	**
J1-U-J1-D	mmu-miR-100-5p	18870345	19373152	6	32	0.318	1.6518	2.37694	5.19434	2.04314e-05	**
J1-U-J1-D	mmu-miR-101a-3p	18870345	19373152	23494	5427	1245.02	280.13	-2.152	0.225	0	**
J1-U-J1-D	mmu-miR-101b-3p	18870345	19373152	49244	15010	2609.6	774.784	-1.75196	0.296898	0	**
J1-U-J1-D	mmu-miR-103-2-5p	18870345	19373152	22	16	1.1659	0.8259	-0.497405	0.70838	0.296934
J1-U-J1-D	mmu-miR-103-3p	18870345	19373152	115922	43472	6143.08	2243.93	-1.45293	0.365278	0	**
J1-U-J1-D	mmu-miR-106a-3p	18870345	19373152	31	24	1.6428	1.2388	-0.407214	0.754078	0.301172
J1-U-J1-D	mmu-miR-106a-5p	18870345	19373152	586	272	31.054	14.04	-1.14524	0.452116	3.28721e-29	**
J1-U-J1-D	mmu-miR-106b-3p	18870345	19373152	2423	722	128.403	37.2681	-1.78466	0.290244	6.00613e-223	**
J1-U-J1-D	mmu-miR-106b-5p	18870345	19373152	2404	926	127.396	47.7981	-1.41429	0.375194	2.65649e-158	**
J1-U-J1-D	mmu-miR-107-3p	18870345	19373152	32906	10727	1743.79	553.704	-1.65504	0.317529	0	**
J1-U-J1-D	mmu-miR-10a-3p	18870345	19373152	3	154	0.159	7.9491	5.64369	49.9943	2.62087e-41	**
J1-U-J1-D	mmu-miR-10a-5p	18870345	19373152	1044	41735	55.3249	2154.27	5.28313	38.9385	0	**
J1-U-J1-D	mmu-miR-10b-5p	18870345	19373152	15	59	0.7949	3.0455	1.93783	3.8313	2.87401e-07	**
J1-U-J1-D	mmu-miR-1186	18870345	19373152	310	74	16.4279	3.8197	-2.10462	0.232513	4.93214e-37	**
J1-U-J1-D	mmu-miR-1188-5p	18870345	19373152	354	57	18.7596	2.9422	-2.67266	0.156837	2.03834e-55	**
J1-U-J1-D	mmu-miR-1193-3p	18870345	19373152	58	26	3.0736	1.3421	-1.19544	0.436654	0.000282674	**
J1-U-J1-D	mmu-miR-1193-5p	18870345	19373152	1201	498	63.6448	25.7057	-1.30795	0.403893	3.27433e-71	**
J1-U-J1-D	mmu-miR-1194	18870345	19373152	20	140	1.0599	7.2265	2.76937	6.8181	6.35428e-23	**
J1-U-J1-D	mmu-miR-1195	18870345	19373152	184	86	9.7507	4.4391	-1.13524	0.45526	4.55843e-10	**
J1-U-J1-D	mmu-miR-1197-3p	18870345	19373152	104	38	5.5113	1.9615	-1.49044	0.355905	7.61446e-09	**
J1-U-J1-D	mmu-miR-1198-5p	18870345	19373152	70	17	3.7095	0.8775	-2.07975	0.236555	2.49571e-09	**
J1-U-J1-D	mmu-miR-1224-5p	18870345	19373152	70	44	3.7095	2.2712	-0.70777	0.612266	0.010054
J1-U-J1-D	mmu-miR-122-5p	18870345	19373152	55	40	2.9146	2.0647	-0.497366	0.708399	0.0965858
J1-U-J1-D	mmu-miR-124-3p	18870345	19373152	4815	688	255.162	35.5131	-2.84499	0.139178	0	**
J1-U-J1-D	mmu-miR-124-5p	18870345	19373152	43	6	2.2787	0.3097	-2.87927	0.135911	1.95232e-08	**
J1-U-J1-D	mmu-miR-1249-5p	18870345	19373152	19	9	1.0069	0.4646	-1.11586	0.461416	0.0522427
J1-U-J1-D	mmu-miR-125a-3p	18870345	19373152	44	16	2.3317	0.8259	-1.49734	0.354205	0.000177351	**
J1-U-J1-D	mmu-miR-125a-5p	18870345	19373152	785	297	41.5997	15.3305	-1.44017	0.368524	2.38095e-54	**
J1-U-J1-D	mmu-miR-125b-5p	18870345	19373152	106	47	5.6173	2.426	-1.2113	0.43188	6.54005e-07	**
J1-U-J1-D	mmu-miR-126-3p	18870345	19373152	24	2	1.2718	0.1032	-3.62336	0.0811448	4.15574e-06	**
J1-U-J1-D	mmu-miR-126-5p	18870345	19373152	45	14	2.3847	0.7226	-1.72254	0.303015	2.73139e-05	**
J1-U-J1-D	mmu-miR-127-3p	18870345	19373152	16838	8409	892.299	434.054	-1.03965	0.486445	0	**
J1-U-J1-D	mmu-miR-127-5p	18870345	19373152	378	198	20.0314	10.2203	-0.970826	0.510214	3.57965e-15
J1-U-J1-D	mmu-miR-128-3p	18870345	19373152	18417	5296	975.976	273.368	-1.836	0.280097	0	**
J1-U-J1-D	mmu-miR-129-1-3p	18870345	19373152	66	12	3.4976	0.6194	-2.49742	0.177093	9.82158e-11	**
J1-U-J1-D	mmu-miR-129-2-3p	18870345	19373152	623	825	33.0148	42.5847	0.367222	1.28987	1.47e-06
J1-U-J1-D	mmu-miR-129-5p	18870345	19373152	148	100	7.843	5.1618	-0.603531	0.658141	0.00112411
J1-U-J1-D	mmu-miR-1306-3p	18870345	19373152	412	105	21.8332	5.4199	-2.01019	0.248241	5.77681e-46	**
J1-U-J1-D	mmu-miR-1306-5p	18870345	19373152	187	74	9.9097	3.8197	-1.37538	0.385451	2.77924e-13	**
J1-U-J1-D	mmu-miR-130a-3p	18870345	19373152	12073	4633	639.787	239.145	-1.4197	0.373789	0	**
J1-U-J1-D	mmu-miR-130a-5p	18870345	19373152	90	41	4.7694	2.1163	-1.17226	0.443725	8.07172e-06	**
J1-U-J1-D	mmu-miR-130b-3p	18870345	19373152	4755	1223	251.983	63.1286	-1.99696	0.250528	0	**
J1-U-J1-D	mmu-miR-130b-5p	18870345	19373152	150	29	7.949	1.4969	-2.4088	0.188313	8.34024e-22	**
J1-U-J1-D	mmu-miR-134-5p	18870345	19373152	3148	2279	166.823	117.637	-0.503973	0.705162	1.9353e-37
J1-U-J1-D	mmu-miR-135a-2-3p	18870345	19373152	4	58	0.212	2.9938	3.81984	14.1217	2.83818e-13	**
J1-U-J1-D	mmu-miR-135b-5p	18870345	19373152	48	20	2.5437	1.0324	-1.30093	0.405865	0.000425401	**
J1-U-J1-D	mmu-miR-136-3p	18870345	19373152	307	173	16.2689	8.9299	-0.865401	0.548894	1.22544e-10
J1-U-J1-D	mmu-miR-136-5p	18870345	19373152	459	328	24.3239	16.9306	-0.522741	0.696048	4.52449e-07
J1-U-J1-D	mmu-miR-138-5p	18870345	19373152	139	505	7.3661	26.067	1.82325	3.53878	8.31192e-48	**
J1-U-J1-D	mmu-miR-139-3p	18870345	19373152	168	43	8.9029	2.2196	-2.00398	0.249312	1.38193e-19	**
J1-U-J1-D	mmu-miR-139-5p	18870345	19373152	25	13	1.3248	0.671	-0.98139	0.506492	0.0439173
J1-U-J1-D	mmu-miR-140-3p	18870345	19373152	144037	41596	7632.98	2147.1	-1.82986	0.281292	0	**
J1-U-J1-D	mmu-miR-140-5p	18870345	19373152	26	5	1.3778	0.2581	-2.41636	0.187328	8.40108e-05	**
J1-U-J1-D	mmu-miR-141-3p	18870345	19373152	19	4	1.0069	0.2065	-2.28571	0.205085	0.00124177	**
J1-U-J1-D	mmu-miR-142-5p	18870345	19373152	289	62	15.315	3.2003	-2.25867	0.208965	1.06971e-37	**
J1-U-J1-D	mmu-miR-143-3p	18870345	19373152	1901	690	100.74	35.6163	-1.50003	0.353546	5.351e-137	**
J1-U-J1-D	mmu-miR-143-5p	18870345	19373152	160	34	8.4789	1.755	-2.27241	0.206984	1.06947e-21	**
J1-U-J1-D	mmu-miR-145-5p	18870345	19373152	118	127	6.2532	6.5555	0.0681112	1.04834	0.713403
J1-U-J1-D	mmu-miR-146b-5p	18870345	19373152	2008	746	106.41	38.5069	-1.46645	0.361872	7.25722e-140	**
J1-U-J1-D	mmu-miR-148a-3p	18870345	19373152	650	249	34.4456	12.8528	-1.42224	0.373133	1.7471e-44	**
J1-U-J1-D	mmu-miR-148b-3p	18870345	19373152	1455	483	77.1051	24.9314	-1.62886	0.323343	1.47611e-118	**
J1-U-J1-D	mmu-miR-148b-5p	18870345	19373152	80	18	4.2395	0.9291	-2.18999	0.219153	4.34994e-11	**
J1-U-J1-D	mmu-miR-149-3p	18870345	19373152	250	24	13.2483	1.2388	-3.41879	0.0935063	3.59538e-50	**
J1-U-J1-D	mmu-miR-149-5p	18870345	19373152	10	29	0.5299	1.4969	1.49819	2.82487	0.00291147	**
J1-U-J1-D	mmu-miR-150-3p	18870345	19373152	65	3	3.4446	0.1549	-4.47493	0.0449689	8.05331e-17	**
J1-U-J1-D	mmu-miR-150-5p	18870345	19373152	233	52	12.3474	2.6841	-2.2017	0.217382	8.68737e-30	**
J1-U-J1-D	mmu-miR-151-3p	18870345	19373152	806	346	42.7125	17.8598	-1.25794	0.41814	1.26446e-45	**
J1-U-J1-D	mmu-miR-151-5p	18870345	19373152	413	170	21.8862	8.775	-1.31855	0.400938	6.83402e-26	**
J1-U-J1-D	mmu-miR-152-3p	18870345	19373152	1485	2799	78.6949	144.478	0.876511	1.83593	1.08819e-83
J1-U-J1-D	mmu-miR-154-3p	18870345	19373152	906	659	48.0118	34.0161	-0.497171	0.708495	1.25453e-11
J1-U-J1-D	mmu-miR-154-5p	18870345	19373152	251	173	13.3013	8.9299	-0.574851	0.671355	4.82269e-05
J1-U-J1-D	mmu-miR-155-5p	18870345	19373152	37	3	1.9607	0.1549	-3.66196	0.0790024	6.57728e-09	**
J1-U-J1-D	mmu-miR-15a-5p	18870345	19373152	532	384	28.1924	19.8212	-0.508262	0.703069	1.18944e-07
J1-U-J1-D	mmu-miR-15b-3p	18870345	19373152	107	48	5.6703	2.4777	-1.19442	0.436961	7.68968e-07	**
J1-U-J1-D	mmu-miR-15b-5p	18870345	19373152	1541	1026	81.6625	52.9599	-0.624773	0.648522	1.7645e-27
J1-U-J1-D	mmu-miR-16-1-3p	18870345	19373152	485	156	25.7017	8.0524	-1.67437	0.313302	2.89966e-42	**
J1-U-J1-D	mmu-miR-16-2-3p	18870345	19373152	50	17	2.6497	0.8775	-1.59436	0.33117	2.79926e-05	**
J1-U-J1-D	mmu-miR-16-5p	18870345	19373152	5307	3640	281.235	187.889	-0.581896	0.668085	8.65688e-80
J1-U-J1-D	mmu-miR-17-3p	18870345	19373152	1703	583	90.2474	30.0932	-1.58445	0.333452	4.4541e-133	**
J1-U-J1-D	mmu-miR-17-5p	18870345	19373152	2184	768	115.737	39.6425	-1.54573	0.342522	3.90524e-164	**
J1-U-J1-D	mmu-miR-181a-2-3p	18870345	19373152	84	102	4.4514	5.265	0.242174	1.18277	0.255606
J1-U-J1-D	mmu-miR-181a-5p	18870345	19373152	991	3369	52.5163	173.9	1.72742	3.31136	1.81148e-286	**
J1-U-J1-D	mmu-miR-181b-5p	18870345	19373152	1459	4173	77.3171	215.401	1.47817	2.78595	3.48433e-283	**
J1-U-J1-D	mmu-miR-181c-3p	18870345	19373152	685	106	36.3003	5.4715	-2.72997	0.150729	4.19646e-108	**
J1-U-J1-D	mmu-miR-181c-5p	18870345	19373152	2611	533	138.365	27.5123	-2.33033	0.198838	0	**
J1-U-J1-D	mmu-miR-181d-3p	18870345	19373152	36	2	1.9078	0.1032	-4.2084	0.0540937	1.78483e-09	**
J1-U-J1-D	mmu-miR-181d-5p	18870345	19373152	44939	6497	2381.46	335.361	-2.82806	0.140822	0	**
J1-U-J1-D	mmu-miR-182-3p	18870345	19373152	124	7	6.5712	0.3613	-4.18489	0.0549823	9.58503e-30	**
J1-U-J1-D	mmu-miR-182-5p	18870345	19373152	18969	3952	1005.23	203.994	-2.30093	0.202933	0	**
J1-U-J1-D	mmu-miR-183-3p	18870345	19373152	765	164	40.5398	8.4653	-2.25971	0.208815	4.3931e-97	**
J1-U-J1-D	mmu-miR-183-5p	18870345	19373152	3433	741	181.926	38.2488	-2.24986	0.210244	0	**
J1-U-J1-D	mmu-miR-1839-3p	18870345	19373152	23	12	1.2188	0.6194	-0.976518	0.508205	0.0545536
J1-U-J1-D	mmu-miR-1839-5p	18870345	19373152	17329	5861	918.319	302.532	-1.60191	0.329441	0	**
J1-U-J1-D	mmu-miR-184-3p	18870345	19373152	849	620	44.9912	32.0031	-0.491431	0.711319	8.70527e-11
J1-U-J1-D	mmu-miR-185-3p	18870345	19373152	84	35	4.4514	1.8066	-1.30098	0.40585	2.89253e-06	**
J1-U-J1-D	mmu-miR-185-5p	18870345	19373152	18185	4908	963.681	253.34	-1.92748	0.262888	0	**
J1-U-J1-D	mmu-miR-186-3p	18870345	19373152	46	11	2.4377	0.5678	-2.10207	0.232924	1.25024e-06	**
J1-U-J1-D	mmu-miR-186-5p	18870345	19373152	279	135	14.7851	6.9684	-1.08524	0.471312	1.29447e-13	**
J1-U-J1-D	mmu-miR-187-3p	18870345	19373152	397	75	21.0383	3.8713	-2.44213	0.184012	4.63237e-56	**
J1-U-J1-D	mmu-miR-187-5p	18870345	19373152	139	13	7.3661	0.671	-3.45652	0.091093	8.55134e-29	**
J1-U-J1-D	mmu-miR-188-5p	18870345	19373152	10	30	0.5299	1.5485	1.54708	2.92225	0.00192524	**
J1-U-J1-D	mmu-miR-18a-3p	18870345	19373152	37	15	1.9607	0.7743	-1.3404	0.39491	0.00158892	**
J1-U-J1-D	mmu-miR-18a-5p	18870345	19373152	280	136	14.8381	7.02	-1.07976	0.473106	1.4736e-13	**
J1-U-J1-D	mmu-miR-18b-3p	18870345	19373152	40	20	2.1197	1.0324	-1.03786	0.48705	0.00729352	**
J1-U-J1-D	mmu-miR-18b-5p	18870345	19373152	287	112	15.209	5.7812	-1.39548	0.380117	5.33053e-20	**
J1-U-J1-D	mmu-miR-191-3p	18870345	19373152	32	5	1.6958	0.2581	-2.71596	0.1522	2.92345e-06	**
J1-U-J1-D	mmu-miR-191-5p	18870345	19373152	46640	14958	2471.6	772.099	-1.67859	0.312388	0	**
J1-U-J1-D	mmu-miR-192-5p	18870345	19373152	10966	2311	581.124	119.289	-2.28439	0.205273	0	**
J1-U-J1-D	mmu-miR-1929-5p	18870345	19373152	50	19	2.6497	0.9807	-1.43395	0.370117	0.000106922	**
J1-U-J1-D	mmu-miR-1930-5p	18870345	19373152	42	12	2.2257	0.6194	-1.84532	0.278294	2.16921e-05	**
J1-U-J1-D	mmu-miR-193-3p	18870345	19373152	388	206	20.5614	10.6333	-0.951349	0.517149	4.54799e-15
J1-U-J1-D	mmu-miR-1934-3p	18870345	19373152	168	21	8.9029	1.084	-3.03791	0.121758	9.02715e-31	**
J1-U-J1-D	mmu-miR-1935	18870345	19373152	1093	40	57.9216	2.0647	-4.8101	0.0356465	7.21467e-274	**
J1-U-J1-D	mmu-miR-193-5p	18870345	19373152	22	5	1.1659	0.2581	-2.17544	0.221374	0.000713956	**
J1-U-J1-D	mmu-miR-1938	18870345	19373152	33	10	1.7488	0.5162	-1.76036	0.295174	0.00027944	**
J1-U-J1-D	mmu-miR-193b-3p	18870345	19373152	86	39	4.5574	2.0131	-1.17879	0.441721	1.17857e-05	**
J1-U-J1-D	mmu-miR-193b-5p	18870345	19373152	140	16	7.419	0.8259	-3.16719	0.111322	6.91871e-27	**
J1-U-J1-D	mmu-miR-1943-5p	18870345	19373152	49	5	2.5967	0.2581	-3.33068	0.0993954	1.17322e-10	**
J1-U-J1-D	mmu-miR-1945	18870345	19373152	32	17	1.6958	0.8775	-0.950495	0.517455	0.0259605
J1-U-J1-D	mmu-miR-194-5p	18870345	19373152	95	20	5.0344	1.0324	-2.28582	0.205069	1.53856e-13	**
J1-U-J1-D	mmu-miR-1947-5p	18870345	19373152	89	18	4.7164	0.9291	-2.34378	0.196993	4.07203e-13	**
J1-U-J1-D	mmu-miR-1949	18870345	19373152	115	64	6.0942	3.3035	-0.883441	0.542073	6.30233e-05
J1-U-J1-D	mmu-miR-195-5p	18870345	19373152	296	120	15.686	6.1941	-1.34051	0.394881	1.90708e-19	**
J1-U-J1-D	mmu-miR-1960	18870345	19373152	27	12	1.4308	0.6194	-1.20788	0.432905	0.0131973	*
J1-U-J1-D	mmu-miR-1964-3p	18870345	19373152	36	11	1.9078	0.5678	-1.74846	0.29762	0.000155765	**
J1-U-J1-D	mmu-miR-1965	18870345	19373152	2390	229	126.654	11.8205	-3.42153	0.0933292	0	**
J1-U-J1-D	mmu-miR-1968-5p	18870345	19373152	311	38	16.4809	1.9615	-3.07077	0.119017	2.9379e-56	**
J1-U-J1-D	mmu-miR-196a-1-3p	18870345	19373152	195	31	10.3337	1.6002	-2.69103	0.154853	1.89514e-31	**
J1-U-J1-D	mmu-miR-196a-5p	18870345	19373152	822	154	43.5604	7.9491	-2.45415	0.182485	6.98076e-115	**
J1-U-J1-D	mmu-miR-1981-5p	18870345	19373152	4258	1152	225.645	59.4637	-1.92397	0.263528	0	**
J1-U-J1-D	mmu-miR-1983	18870345	19373152	1113	950	58.9814	49.0369	-0.266392	0.831396	2.83029e-05
J1-U-J1-D	mmu-miR-199a-3p	18870345	19373152	1734	763	91.8902	39.3844	-1.22229	0.428603	6.31023e-92	**
J1-U-J1-D	mmu-miR-199b-3p	18870345	19373152	1734	763	91.8902	39.3844	-1.22229	0.428603	6.31023e-92	**
J1-U-J1-D	mmu-miR-19a-3p	18870345	19373152	24	8	1.2718	0.4129	-1.62301	0.324658	0.003594	**
J1-U-J1-D	mmu-miR-19b-3p	18870345	19373152	927	434	49.1247	22.4021	-1.13281	0.456025	1.77161e-44	**
J1-U-J1-D	mmu-miR-1a-3p	18870345	19373152	2966	4564	157.178	235.584	0.583843	1.49884	2.05374e-67
J1-U-J1-D	mmu-miR-200a-3p	18870345	19373152	917	334	48.5948	17.2404	-1.49501	0.354779	1.01151e-66	**
J1-U-J1-D	mmu-miR-200b-3p	18870345	19373152	738	265	39.109	13.6787	-1.51557	0.349758	4.13216e-55	**
J1-U-J1-D	mmu-miR-200b-5p	18870345	19373152	195	46	10.3337	2.3744	-2.12172	0.229772	4.22667e-24	**
J1-U-J1-D	mmu-miR-200c-3p	18870345	19373152	389	109	20.6144	5.6263	-1.87339	0.272931	9.85154e-40	**
J1-U-J1-D	mmu-miR-203-3p	18870345	19373152	32	34	1.6958	1.755	0.049505	1.03491	0.891794
J1-U-J1-D	mmu-miR-205-5p	18870345	19373152	135	30	7.1541	1.5485	-2.2079	0.216449	6.14992e-18	**
J1-U-J1-D	mmu-miR-206-3p	18870345	19373152	59	39	3.1266	2.0131	-0.635176	0.643862	0.0318719
J1-U-J1-D	mmu-miR-20a-5p	18870345	19373152	1049	396	55.5899	20.4407	-1.44338	0.367705	2.88225e-72	**
J1-U-J1-D	mmu-miR-20b-3p	18870345	19373152	36	3	1.9078	0.1549	-3.6225	0.081193	1.23793e-08	**
J1-U-J1-D	mmu-miR-20b-5p	18870345	19373152	884	449	46.846	23.1764	-1.01527	0.494736	7.93812e-36	**
J1-U-J1-D	mmu-miR-210-3p	18870345	19373152	1929	1626	102.224	83.9306	-0.284464	0.821047	4.41583e-09
J1-U-J1-D	mmu-miR-210-5p	18870345	19373152	151	38	8.002	1.9615	-2.0284	0.245126	5.19727e-18	**
J1-U-J1-D	mmu-miR-212-5p	18870345	19373152	34	26	1.8018	1.3421	-0.424947	0.744866	0.25961
J1-U-J1-D	mmu-miR-215-5p	18870345	19373152	30	14	1.5898	0.7226	-1.13758	0.454523	0.0126121	*
J1-U-J1-D	mmu-miR-21-5p	18870345	19373152	10513	8275	557.117	427.137	-0.383281	0.766692	1.36184e-73
J1-U-J1-D	mmu-miR-216b-5p	18870345	19373152	0	30	0.01	1.5485	7.27473	154.85	1.39622e-09	**
J1-U-J1-D	mmu-miR-217-5p	18870345	19373152	0	249	0.01	12.8528	10.3279	1285.28	2.89536e-74	**
J1-U-J1-D	mmu-miR-219-1-3p	18870345	19373152	207	89	10.9696	4.594	-1.25569	0.418794	7.81094e-13	**
J1-U-J1-D	mmu-miR-219-2-3p	18870345	19373152	180	2935	9.5388	151.498	3.98935	15.8823	0	**
J1-U-J1-D	mmu-miR-219-5p	18870345	19373152	52	368	2.7556	18.9954	2.78521	6.89338	3.61268e-58	**
J1-U-J1-D	mmu-miR-221-3p	18870345	19373152	788	674	41.7586	34.7904	-0.263384	0.833131	0.00049292
J1-U-J1-D	mmu-miR-221-5p	18870345	19373152	36	29	1.9078	1.4969	-0.349932	0.784621	0.332809
J1-U-J1-D	mmu-miR-222-3p	18870345	19373152	1116	784	59.1404	40.4684	-0.547348	0.684277	2.29041e-16
J1-U-J1-D	mmu-miR-22-3p	18870345	19373152	551	833	29.1993	42.9976	0.558322	1.47256	1.11103e-12
J1-U-J1-D	mmu-miR-224-5p	18870345	19373152	4	22	0.212	1.1356	2.42132	5.3566	0.0003999	**
J1-U-J1-D	mmu-miR-22-5p	18870345	19373152	88	91	4.6634	4.6972	0.0104188	1.00725	0.962617
J1-U-J1-D	mmu-miR-23a-3p	18870345	19373152	4839	1261	256.434	65.0901	-1.97808	0.253828	0	**
J1-U-J1-D	mmu-miR-23a-5p	18870345	19373152	114	12	6.0412	0.6194	-3.28589	0.102529	7.16827e-23	**
J1-U-J1-D	mmu-miR-23b-3p	18870345	19373152	2401	458	127.237	23.641	-2.42815	0.185803	0	**
J1-U-J1-D	mmu-miR-23b-5p	18870345	19373152	917	93	48.5948	4.8005	-3.33955	0.0987863	5.46989e-176	**
J1-U-J1-D	mmu-miR-24-3p	18870345	19373152	3387	798	179.488	41.191	-2.12349	0.229492	0	**
J1-U-J1-D	mmu-miR-25-3p	18870345	19373152	98738	25758	5232.44	1329.57	-1.97652	0.254102	0	**
J1-U-J1-D	mmu-miR-25-5p	18870345	19373152	16610	2680	880.217	138.336	-2.66968	0.157161	0	**
J1-U-J1-D	mmu-miR-26a-5p	18870345	19373152	4136	2813	219.18	145.201	-0.594065	0.662474	6.80015e-65
J1-U-J1-D	mmu-miR-26b-5p	18870345	19373152	3927	2136	208.104	110.256	-0.916454	0.52981	2.95226e-129
J1-U-J1-D	mmu-miR-27a-3p	18870345	19373152	3668	710	194.379	36.6487	-2.40704	0.188542	0	**
J1-U-J1-D	mmu-miR-27b-3p	18870345	19373152	4588	887	243.133	45.785	-2.4088	0.188313	0	**
J1-U-J1-D	mmu-miR-27b-5p	18870345	19373152	937	98	49.6546	5.0585	-3.29515	0.101874	1.31149e-177	**
J1-U-J1-D	mmu-miR-28-3p	18870345	19373152	218	130	11.5525	6.7103	-0.783756	0.580853	6.37559e-07
J1-U-J1-D	mmu-miR-28-5p	18870345	19373152	63	38	3.3386	1.9615	-0.767286	0.587522	0.0088335
J1-U-J1-D	mmu-miR-290-3p	18870345	19373152	343	19	18.1767	0.9807	-4.21213	0.0539537	3.36156e-80	**
J1-U-J1-D	mmu-miR-290-5p	18870345	19373152	207146	31071	10977.3	1603.82	-2.77495	0.146103	0	**
J1-U-J1-D	mmu-miR-291a-3p	18870345	19373152	9086	3162	481.496	163.216	-1.56075	0.338976	0	**
J1-U-J1-D	mmu-miR-291a-5p	18870345	19373152	27543	5159	1459.59	266.296	-2.45446	0.182446	0	**
J1-U-J1-D	mmu-miR-291b-3p	18870345	19373152	999	305	52.9402	15.7434	-1.74962	0.297381	1.47429e-90	**
J1-U-J1-D	mmu-miR-291b-5p	18870345	19373152	4502	1082	238.575	55.8505	-2.0948	0.2341	0	**
J1-U-J1-D	mmu-miR-292-3p	18870345	19373152	25654	7152	1359.49	369.171	-1.8807	0.271551	0	**
J1-U-J1-D	mmu-miR-292-5p	18870345	19373152	11241	1702	595.697	87.8535	-2.76141	0.14748	0	**
J1-U-J1-D	mmu-miR-293-3p	18870345	19373152	217926	41357	11548.6	2134.76	-2.43557	0.18485	0	**
J1-U-J1-D	mmu-miR-293-5p	18870345	19373152	13984	3468	741.057	179.011	-2.04954	0.241561	0	**
J1-U-J1-D	mmu-miR-294-3p	18870345	19373152	54649	17168	2896.03	886.175	-1.70841	0.305997	0	**
J1-U-J1-D	mmu-miR-294-5p	18870345	19373152	7414	1483	392.892	76.5492	-2.35967	0.194835	0	**
J1-U-J1-D	mmu-miR-295-3p	18870345	19373152	42210	8628	2236.84	445.359	-2.32842	0.199101	0	**
J1-U-J1-D	mmu-miR-295-5p	18870345	19373152	6575	1075	348.43	55.4892	-2.65059	0.159255	0	**
J1-U-J1-D	mmu-miR-296-3p	18870345	19373152	2629	343	139.319	17.7049	-2.97617	0.127082	0	**
J1-U-J1-D	mmu-miR-296-5p	18870345	19373152	1376	523	72.9186	26.9961	-1.43354	0.370222	2.82586e-93	**
J1-U-J1-D	mmu-miR-297a-3p	18870345	19373152	386	413	20.4554	21.3182	0.0596039	1.04218	0.56014
J1-U-J1-D	mmu-miR-297b-3p	18870345	19373152	386	413	20.4554	21.3182	0.0596039	1.04218	0.56014
J1-U-J1-D	mmu-miR-297b-5p	18870345	19373152	23	17	1.2188	0.8775	-0.47399	0.71997	0.307106
J1-U-J1-D	mmu-miR-297c-3p	18870345	19373152	386	413	20.4554	21.3182	0.0596039	1.04218	0.56014
J1-U-J1-D	mmu-miR-298-5p	18870345	19373152	15969	3942	846.248	203.477	-2.05621	0.240447	0	**
J1-U-J1-D	mmu-miR-299-3p	18870345	19373152	496	268	26.2846	13.8336	-0.926041	0.526301	4.45091e-18
J1-U-J1-D	mmu-miR-299-5p	18870345	19373152	253	274	13.4073	14.1433	0.0771001	1.0549	0.540754
J1-U-J1-D	mmu-miR-29a-3p	18870345	19373152	5755	2152	304.976	111.082	-1.45708	0.364231	0	**
J1-U-J1-D	mmu-miR-29b-3p	18870345	19373152	204	100	10.8106	5.1618	-1.0665	0.477476	4.34233e-10	**
J1-U-J1-D	mmu-miR-29c-3p	18870345	19373152	491	416	26.0197	21.473	-0.277081	0.825259	0.00389846
J1-U-J1-D	mmu-miR-300-3p	18870345	19373152	194	66	10.2807	3.4068	-1.59345	0.331378	1.01571e-16	**
J1-U-J1-D	mmu-miR-301a-3p	18870345	19373152	129	69	6.8361	3.5616	-0.940648	0.520999	7.85465e-06
J1-U-J1-D	mmu-miR-301a-5p	18870345	19373152	1170	442	62.002	22.8151	-1.44233	0.367974	2.6293e-80	**
J1-U-J1-D	mmu-miR-301b-3p	18870345	19373152	114	48	6.0412	2.4777	-1.28583	0.410134	6.38381e-08	**
J1-U-J1-D	mmu-miR-301b-5p	18870345	19373152	33	5	1.7488	0.2581	-2.76036	0.147587	1.64738e-06	**
J1-U-J1-D	mmu-miR-302a-3p	18870345	19373152	26	8	1.3778	0.4129	-1.7385	0.299681	0.00144557	**
J1-U-J1-D	mmu-miR-302a-5p	18870345	19373152	171	28	9.0618	1.4453	-2.64843	0.159494	2.64597e-27	**
J1-U-J1-D	mmu-miR-302b-3p	18870345	19373152	27	10	1.4308	0.5162	-1.47082	0.360777	0.0039641	**
J1-U-J1-D	mmu-miR-302d-3p	18870345	19373152	46	28	2.4377	1.4453	-0.754152	0.592895	0.0278079
J1-U-J1-D	mmu-miR-3057-5p	18870345	19373152	60	7	3.1796	0.3613	-3.13758	0.113631	3.59926e-12	**
J1-U-J1-D	mmu-miR-3062-5p	18870345	19373152	56	12	2.9676	0.6194	-2.26035	0.208721	2.0456e-08	**
J1-U-J1-D	mmu-miR-3064-5p	18870345	19373152	73	21	3.8685	1.084	-1.83541	0.280212	2.07996e-08	**
J1-U-J1-D	mmu-miR-3066-5p	18870345	19373152	238	78	12.6124	4.0262	-1.64735	0.319226	4.34556e-21	**
J1-U-J1-D	mmu-miR-3068-3p	18870345	19373152	31	11	1.6428	0.5678	-1.5327	0.345629	0.00143067	**
J1-U-J1-D	mmu-miR-3068-5p	18870345	19373152	20	8	1.0599	0.4129	-1.36006	0.389565	0.0200387	*
J1-U-J1-D	mmu-miR-3072-3p	18870345	19373152	147	131	7.79	6.7619	-0.204195	0.868023	0.238941
J1-U-J1-D	mmu-miR-3072-5p	18870345	19373152	151	68	8.002	3.51	-1.18889	0.43864	4.72457e-09	**
J1-U-J1-D	mmu-miR-3078-5p	18870345	19373152	37	6	1.9607	0.3097	-2.66243	0.157954	6.14113e-07	**
J1-U-J1-D	mmu-miR-3079-5p	18870345	19373152	23	1	1.2188	0.0516	-4.56195	0.0423367	1.14168e-06	**
J1-U-J1-D	mmu-miR-3086-5p	18870345	19373152	22	4	1.1659	0.2065	-2.49723	0.177116	0.000240379	**
J1-U-J1-D	mmu-miR-3095-3p	18870345	19373152	1575	471	83.4643	24.312	-1.77949	0.291286	4.93147e-145	**
J1-U-J1-D	mmu-miR-3096-5p	18870345	19373152	113	107	5.9882	5.5231	-0.116644	0.922331	0.549072
J1-U-J1-D	mmu-miR-3096b-5p	18870345	19373152	234	173	12.4004	8.9299	-0.473671	0.72013	0.00100086
J1-U-J1-D	mmu-miR-3099-3p	18870345	19373152	16	25	0.8479	1.2904	0.605852	1.52188	0.191593
J1-U-J1-D	mmu-miR-30a-3p	18870345	19373152	487	259	25.8077	13.369	-0.94891	0.518024	1.86947e-18
J1-U-J1-D	mmu-miR-30a-5p	18870345	19373152	4225	2114	223.896	109.12	-1.03691	0.487369	3.84536e-170	**
J1-U-J1-D	mmu-miR-30b-3p	18870345	19373152	140	58	7.419	2.9938	-1.30925	0.403531	1.19398e-09	**
J1-U-J1-D	mmu-miR-30b-5p	18870345	19373152	75	71	3.9745	3.6649	-0.117	0.922103	0.624541
J1-U-J1-D	mmu-miR-30c-1-3p	18870345	19373152	127	34	6.7301	1.755	-1.93916	0.260769	1.41845e-14	**
J1-U-J1-D	mmu-miR-30c-2-3p	18870345	19373152	562	222	29.7822	11.4592	-1.37794	0.384767	5.89682e-37	**
J1-U-J1-D	mmu-miR-30c-5p	18870345	19373152	586	227	31.054	11.7172	-1.40615	0.377317	1.29961e-39	**
J1-U-J1-D	mmu-miR-30d-5p	18870345	19373152	6231	2560	330.201	132.142	-1.32126	0.400186	0	**
J1-U-J1-D	mmu-miR-30e-3p	18870345	19373152	222	85	11.7645	4.3875	-1.42297	0.372944	3.08438e-16	**
J1-U-J1-D	mmu-miR-30e-5p	18870345	19373152	1338	556	70.9049	28.6995	-1.30486	0.40476	7.65085e-79	**
J1-U-J1-D	mmu-miR-3102-3p	18870345	19373152	194	84	10.2807	4.3359	-1.24554	0.421751	5.54448e-12	**
J1-U-J1-D	mmu-miR-3102-5p.2-5p	18870345	19373152	134	55	7.1011	2.839	-1.32266	0.399797	2.02705e-09	**
J1-U-J1-D	mmu-miR-3107-5p	18870345	19373152	28	17	1.4838	0.8775	-0.757826	0.591387	0.086174
J1-U-J1-D	mmu-miR-31-5p	18870345	19373152	474	356	25.1188	18.3759	-0.450953	0.73156	7.51893e-06
J1-U-J1-D	mmu-miR-320-3p	18870345	19373152	72653	22525	3850.12	1162.69	-1.72743	0.301989	0	**
J1-U-J1-D	mmu-miR-322-3p	18870345	19373152	882	953	46.74	49.1918	0.0737601	1.05246	0.274056
J1-U-J1-D	mmu-miR-322-5p	18870345	19373152	76	123	4.0275	6.349	0.656645	1.57641	0.0016197
J1-U-J1-D	mmu-miR-323-3p	18870345	19373152	26011	8569	1378.41	442.313	-1.63986	0.320887	0	**
J1-U-J1-D	mmu-miR-323-5p	18870345	19373152	644	205	34.1276	10.5817	-1.68937	0.310063	2.99546e-56	**
J1-U-J1-D	mmu-miR-324-3p	18870345	19373152	33	11	1.7488	0.5678	-1.62291	0.32468	0.000600372	**
J1-U-J1-D	mmu-miR-324-5p	18870345	19373152	161	96	8.5319	4.9553	-0.783895	0.580797	1.88907e-05
J1-U-J1-D	mmu-miR-32-5p	18870345	19373152	237	70	12.5594	3.6132	-1.79742	0.287689	1.52327e-23	**
J1-U-J1-D	mmu-miR-328-5p	18870345	19373152	28	9	1.4838	0.4646	-1.67524	0.313115	0.00125829	**
J1-U-J1-D	mmu-miR-329-3p	18870345	19373152	1916	1244	101.535	64.2126	-0.661049	0.632418	3.80126e-37
J1-U-J1-D	mmu-miR-329-5p	18870345	19373152	363	129	19.2365	6.6587	-1.53053	0.346149	2.46948e-28	**
J1-U-J1-D	mmu-miR-330-3p	18870345	19373152	527	203	27.9274	10.4784	-1.41426	0.375201	4.32396e-36	**
J1-U-J1-D	mmu-miR-331-3p	18870345	19373152	130	39	6.8891	2.0131	-1.7749	0.292215	2.30458e-13	**
J1-U-J1-D	mmu-miR-335-3p	18870345	19373152	173	366	9.1678	18.8921	1.04314	2.0607	5.74356e-16	**
J1-U-J1-D	mmu-miR-335-5p	18870345	19373152	733	1810	38.844	93.4283	1.26617	2.40522	2.75164e-98	**
J1-U-J1-D	mmu-miR-33-5p	18870345	19373152	1984	920	105.138	47.4884	-1.14664	0.451675	6.03071e-95	**
J1-U-J1-D	mmu-miR-337-3p	18870345	19373152	190	141	10.0687	7.2781	-0.468244	0.722844	0.00335904
J1-U-J1-D	mmu-miR-337-5p	18870345	19373152	1456	619	77.1581	31.9514	-1.27194	0.414103	2.28933e-82	**
J1-U-J1-D	mmu-miR-339-5p	18870345	19373152	61	48	3.2326	2.4777	-0.383693	0.766473	0.168183
J1-U-J1-D	mmu-miR-340-5p	18870345	19373152	4603	3755	243.928	193.825	-0.3317	0.7946	1.02077e-25
J1-U-J1-D	mmu-miR-341-3p	18870345	19373152	4495	1299	238.204	67.0516	-1.82886	0.281488	0	**
J1-U-J1-D	mmu-miR-342-3p	18870345	19373152	3351	2232	177.58	115.211	-0.624192	0.648783	1.18408e-57
J1-U-J1-D	mmu-miR-342-5p	18870345	19373152	311	119	16.4809	6.1425	-1.4239	0.372704	3.66762e-22	**
J1-U-J1-D	mmu-miR-344-3p	18870345	19373152	49	105	2.5967	5.4199	1.06159	2.08723	1.1607e-05	**
J1-U-J1-D	mmu-miR-344d-3p	18870345	19373152	2	21	0.106	1.084	3.35423	10.2264	4.66852e-05	**
J1-U-J1-D	mmu-miR-345-3p	18870345	19373152	856	281	45.3622	14.5046	-1.64498	0.319751	1.7392e-71	**
J1-U-J1-D	mmu-miR-345-5p	18870345	19373152	113	103	5.9882	5.3166	-0.171618	0.887846	0.38289
J1-U-J1-D	mmu-miR-3470a	18870345	19373152	380	147	20.1374	7.5878	-1.40812	0.376801	2.59553e-26	**
J1-U-J1-D	mmu-miR-3470b	18870345	19373152	187	53	9.9097	2.7357	-1.85693	0.276063	1.09593e-19	**
J1-U-J1-D	mmu-miR-3471	18870345	19373152	11	20	0.5829	1.0324	0.824682	1.77114	0.127778
J1-U-J1-D	mmu-miR-3473b	18870345	19373152	908	479	48.1178	24.7249	-0.960606	0.513841	1.11808e-33
J1-U-J1-D	mmu-miR-3474	18870345	19373152	47	16	2.4907	0.8259	-1.59251	0.331594	4.99232e-05	**
J1-U-J1-D	mmu-miR-34a-3p	18870345	19373152	107	24	5.6703	1.2388	-2.19448	0.218472	2.07711e-14	**
J1-U-J1-D	mmu-miR-34a-5p	18870345	19373152	422	175	22.3631	9.0331	-1.30783	0.403929	4.13326e-26	**
J1-U-J1-D	mmu-miR-34b-3p	18870345	19373152	31	33	1.6428	1.7034	0.0522604	1.03689	0.887582
J1-U-J1-D	mmu-miR-34b-5p	18870345	19373152	145	164	7.684	8.4653	0.139704	1.10168	0.396672
J1-U-J1-D	mmu-miR-34c-3p	18870345	19373152	23	35	1.2188	1.8066	0.567816	1.48228	0.143084
J1-U-J1-D	mmu-miR-34c-5p	18870345	19373152	8904	10296	471.851	531.457	0.17162	1.12632	1.88754e-16
J1-U-J1-D	mmu-miR-350-3p	18870345	19373152	517	336	27.3975	17.3436	-0.659641	0.633036	4.12201e-11
J1-U-J1-D	mmu-miR-351-3p	18870345	19373152	85	73	4.5044	3.7681	-0.257498	0.836538	0.263739
J1-U-J1-D	mmu-miR-351-5p	18870345	19373152	37	25	1.9607	1.2904	-0.60355	0.658132	0.105468
J1-U-J1-D	mmu-miR-361-3p	18870345	19373152	20	3	1.0599	0.1549	-2.77452	0.146146	0.000217502	**
J1-U-J1-D	mmu-miR-361-5p	18870345	19373152	189	61	10.0157	3.1487	-1.66944	0.314376	2.36764e-17	**
J1-U-J1-D	mmu-miR-362-3p	18870345	19373152	105	101	5.5643	5.2134	-0.0939756	0.936937	0.640278
J1-U-J1-D	mmu-miR-362-5p	18870345	19373152	35	29	1.8548	1.4969	-0.309286	0.807041	0.395265
J1-U-J1-D	mmu-miR-363-3p	18870345	19373152	2779	890	147.268	45.9399	-1.68063	0.311947	7.28219e-235	**
J1-U-J1-D	mmu-miR-363-5p	18870345	19373152	18386	5961	974.333	307.694	-1.66292	0.3158	0	**
J1-U-J1-D	mmu-miR-365-1-5p	18870345	19373152	44	14	2.3317	0.7226	-1.69011	0.309903	4.27833e-05	**
J1-U-J1-D	mmu-miR-365-2-5p	18870345	19373152	441	144	23.37	7.433	-1.65264	0.318057	6.73224e-38	**
J1-U-J1-D	mmu-miR-365-3p	18870345	19373152	230	96	12.1884	4.9553	-1.29846	0.406559	8.95098e-15	**
J1-U-J1-D	mmu-miR-369-3p	18870345	19373152	555	330	29.4112	17.0339	-0.787957	0.579164	1.35667e-15
J1-U-J1-D	mmu-miR-369-5p	18870345	19373152	434	218	22.999	11.2527	-1.0313	0.489269	7.652e-19	**
J1-U-J1-D	mmu-miR-370-3p	18870345	19373152	134	62	7.1011	3.2003	-1.14984	0.450677	7.8611e-08	**
J1-U-J1-D	mmu-miR-370-5p	18870345	19373152	56	37	2.9676	1.9099	-0.6358	0.643584	0.0364299
J1-U-J1-D	mmu-miR-374-5p	18870345	19373152	500	349	26.4966	18.0146	-0.556641	0.679883	2.47498e-08
J1-U-J1-D	mmu-miR-375-3p	18870345	19373152	104	241	5.5113	12.4399	1.17451	2.25716	5.04315e-13	**
J1-U-J1-D	mmu-miR-376a-3p	18870345	19373152	6132	3913	324.954	201.981	-0.68602	0.621566	1.46918e-122
J1-U-J1-D	mmu-miR-376b-3p	18870345	19373152	523	221	27.7154	11.4075	-1.28071	0.411594	5.30206e-31	**
J1-U-J1-D	mmu-miR-376c-3p	18870345	19373152	313	201	16.5869	10.3752	-0.676905	0.625506	1.50708e-07
J1-U-J1-D	mmu-miR-377-3p	18870345	19373152	130	69	6.8891	3.5616	-0.95179	0.516991	5.87418e-06
J1-U-J1-D	mmu-miR-377-5p	18870345	19373152	275	107	14.5731	5.5231	-1.39976	0.378993	2.61396e-19	**
J1-U-J1-D	mmu-miR-378-3p	18870345	19373152	4987	868	264.277	44.8043	-2.56034	0.169535	0	**
J1-U-J1-D	mmu-miR-379-3p	18870345	19373152	84	48	4.4514	2.4777	-0.845258	0.556611	0.00100123
J1-U-J1-D	mmu-miR-379-5p	18870345	19373152	3993	2020	211.602	104.268	-1.02106	0.492756	6.24494e-157	**
J1-U-J1-D	mmu-miR-380-3p	18870345	19373152	686	454	36.3533	23.4345	-0.633452	0.644632	2.22511e-13
J1-U-J1-D	mmu-miR-380-5p	18870345	19373152	83	39	4.3984	2.0131	-1.12756	0.457689	3.27445e-05	**
J1-U-J1-D	mmu-miR-381-3p	18870345	19373152	33	13	1.7488	0.671	-1.38198	0.383692	0.00230284	**
J1-U-J1-D	mmu-miR-382-3p	18870345	19373152	5996	2308	317.747	119.134	-1.4153	0.374933	0	**
J1-U-J1-D	mmu-miR-382-5p	18870345	19373152	15992	6358	847.467	328.186	-1.36864	0.387255	0	**
J1-U-J1-D	mmu-miR-409-3p	18870345	19373152	3734	1532	197.877	79.0785	-1.32324	0.399635	2.85105e-221	**
J1-U-J1-D	mmu-miR-409-5p	18870345	19373152	295	197	15.633	10.1687	-0.620459	0.650464	2.37167e-06
J1-U-J1-D	mmu-miR-410-3p	18870345	19373152	472	346	25.0128	17.8598	-0.485951	0.714026	1.69453e-06
J1-U-J1-D	mmu-miR-410-5p	18870345	19373152	166	45	8.7969	2.3228	-1.92113	0.264048	2.12887e-18	**
J1-U-J1-D	mmu-miR-411-3p	18870345	19373152	338	177	17.9117	9.1364	-0.971205	0.51008	9.88021e-14
J1-U-J1-D	mmu-miR-411-5p	18870345	19373152	3207	1582	169.949	81.6594	-1.05741	0.480493	8.6595e-134	**
J1-U-J1-D	mmu-miR-412-3p	18870345	19373152	26	34	1.3778	1.755	0.349105	1.27377	0.35685
J1-U-J1-D	mmu-miR-412-5p	18870345	19373152	736	349	39.003	18.0146	-1.11442	0.461877	8.87269e-35	**
J1-U-J1-D	mmu-miR-421-3p	18870345	19373152	161	117	8.5319	6.0393	-0.498486	0.707849	0.00425893
J1-U-J1-D	mmu-miR-423-3p	18870345	19373152	1390	446	73.6606	23.0216	-1.67791	0.312536	3.46492e-118	**
J1-U-J1-D	mmu-miR-423-5p	18870345	19373152	80812	21843	4282.49	1127.49	-1.92534	0.263279	0	**
J1-U-J1-D	mmu-miR-425-3p	18870345	19373152	158	51	8.3729	2.6325	-1.66929	0.314407	9.63877e-15	**
J1-U-J1-D	mmu-miR-425-5p	18870345	19373152	206	84	10.9166	4.3359	-1.33212	0.397184	7.27731e-14	**
J1-U-J1-D	mmu-miR-429-3p	18870345	19373152	327	152	17.3288	7.8459	-1.14316	0.452766	6.05227e-17	**
J1-U-J1-D	mmu-miR-431-3p	18870345	19373152	516	206	27.3445	10.6333	-1.36266	0.388864	1.61176e-33	**
J1-U-J1-D	mmu-miR-431-5p	18870345	19373152	262	301	13.8842	15.537	0.162264	1.11904	0.183397
J1-U-J1-D	mmu-miR-433-3p	18870345	19373152	18691	7962	990.496	410.981	-1.26908	0.414925	0	**
J1-U-J1-D	mmu-miR-433-5p	18870345	19373152	478	142	25.3308	7.3297	-1.78907	0.289359	1.39901e-45	**
J1-U-J1-D	mmu-miR-434-3p	18870345	19373152	3576	3430	189.504	177.049	-0.0980765	0.934278	0.00444356
J1-U-J1-D	mmu-miR-434-5p	18870345	19373152	125	62	6.6242	3.2003	-1.04954	0.483122	1.46231e-06	**
J1-U-J1-D	mmu-miR-449a-5p	18870345	19373152	81	41	4.2924	2.1163	-1.02024	0.493034	0.000155543	**
J1-U-J1-D	mmu-miR-449c-5p	18870345	19373152	100	55	5.2993	2.839	-0.900419	0.535731	0.000150626
J1-U-J1-D	mmu-miR-450a-5p	18870345	19373152	64	34	3.3916	1.755	-0.950495	0.517455	0.00154274
J1-U-J1-D	mmu-miR-450b-3p	18870345	19373152	153	77	8.108	3.9746	-1.02854	0.490207	1.57307e-07	**
J1-U-J1-D	mmu-miR-452-5p	18870345	19373152	21	45	1.1129	2.3228	1.06154	2.08716	0.00431295	**
J1-U-J1-D	mmu-miR-465a-3p	18870345	19373152	117	347	6.2002	17.9114	1.53049	2.88884	2.25574e-26	**
J1-U-J1-D	mmu-miR-465a-5p	18870345	19373152	20	45	1.0599	2.3228	1.13194	2.19153	0.00264579	**
J1-U-J1-D	mmu-miR-465b-3p	18870345	19373152	117	347	6.2002	17.9114	1.53049	2.88884	2.25574e-26	**
J1-U-J1-D	mmu-miR-465b-5p	18870345	19373152	34	69	1.8018	3.5616	0.983087	1.97669	0.000868781
J1-U-J1-D	mmu-miR-465c-3p	18870345	19373152	117	346	6.2002	17.8598	1.52633	2.88052	3.33745e-26	**
J1-U-J1-D	mmu-miR-465c-5p	18870345	19373152	186	359	9.8567	18.5308	0.910749	1.88002	7.93745e-13
J1-U-J1-D	mmu-miR-466a-3p	18870345	19373152	351	414	18.6006	21.3698	0.200224	1.14888	0.0556784
J1-U-J1-D	mmu-miR-466b-3p	18870345	19373152	361	429	19.1305	22.144	0.211041	1.15752	0.0404231
J1-U-J1-D	mmu-miR-466b-5p	18870345	19373152	49	23	2.5967	1.1872	-1.12912	0.457196	0.00144912	**
J1-U-J1-D	mmu-miR-466c-3p	18870345	19373152	361	429	19.1305	22.144	0.211041	1.15752	0.0404231
J1-U-J1-D	mmu-miR-466c-5p	18870345	19373152	49	29	2.5967	1.4969	-0.794701	0.576462	0.0174703
J1-U-J1-D	mmu-miR-466d-3p	18870345	19373152	90	110	4.7694	5.678	0.251575	1.19051	0.220649
J1-U-J1-D	mmu-miR-466d-5p	18870345	19373152	38	44	2.0137	2.2712	0.173606	1.12787	0.590498
J1-U-J1-D	mmu-miR-466e-3p	18870345	19373152	364	429	19.2895	22.144	0.1991	1.14798	0.0526905
J1-U-J1-D	mmu-miR-466e-5p	18870345	19373152	45	19	2.3847	0.9807	-1.28192	0.411247	0.0007485	**
J1-U-J1-D	mmu-miR-466f-3p	18870345	19373152	591	460	31.319	23.7442	-0.399463	0.75814	7.82604e-06
J1-U-J1-D	mmu-miR-466g	18870345	19373152	36	34	1.9078	1.755	-0.120439	0.919908	0.727643
J1-U-J1-D	mmu-miR-466h-3p	18870345	19373152	164	128	8.6909	6.6071	-0.395488	0.760232	0.0197957
J1-U-J1-D	mmu-miR-466i-3p	18870345	19373152	139	98	7.3661	5.0585	-0.542191	0.686727	0.00415798
J1-U-J1-D	mmu-miR-466m-3p	18870345	19373152	49	39	2.5967	2.0131	-0.367261	0.775253	0.236263
J1-U-J1-D	mmu-miR-466n-5p	18870345	19373152	38	44	2.0137	2.2712	0.173606	1.12787	0.590498
J1-U-J1-D	mmu-miR-466o-5p	18870345	19373152	49	23	2.5967	1.1872	-1.12912	0.457196	0.00144912	**
J1-U-J1-D	mmu-miR-466p-3p	18870345	19373152	355	422	18.8126	21.7827	0.211484	1.15788	0.0416796
J1-U-J1-D	mmu-miR-467a-3p	18870345	19373152	1304	1208	69.1031	62.3543	-0.148261	0.902337	0.0100437
J1-U-J1-D	mmu-miR-467a-5p	18870345	19373152	495	689	26.2316	35.5647	0.43914	1.3558	2.03252e-07
J1-U-J1-D	mmu-miR-467b-5p	18870345	19373152	495	689	26.2316	35.5647	0.43914	1.3558	2.03252e-07
J1-U-J1-D	mmu-miR-467c-3p	18870345	19373152	32	15	1.6958	0.7743	-1.131	0.456599	0.0102669	*
J1-U-J1-D	mmu-miR-467c-5p	18870345	19373152	196	156	10.3867	8.0524	-0.367247	0.775261	0.0174192
J1-U-J1-D	mmu-miR-467d-3p	18870345	19373152	1304	1208	69.1031	62.3543	-0.148261	0.902337	0.0100437
J1-U-J1-D	mmu-miR-467d-5p	18870345	19373152	185	196	9.8037	10.1171	0.0453976	1.03197	0.759905
J1-U-J1-D	mmu-miR-467e-3p	18870345	19373152	86	60	4.5574	3.0971	-0.557293	0.679576	0.0209904
J1-U-J1-D	mmu-miR-467e-5p	18870345	19373152	238	176	12.6124	9.0847	-0.473332	0.720299	0.000912826
J1-U-J1-D	mmu-miR-470-5p	18870345	19373152	95	256	5.0344	13.2142	1.3922	2.62478	1.9086e-17	**
J1-U-J1-D	mmu-miR-471-5p	18870345	19373152	6	38	0.318	1.9615	2.62486	6.16824	8.36513e-07	**
J1-U-J1-D	mmu-miR-483-5p	18870345	19373152	11	63	0.5829	3.2519	2.47996	5.57883	6.23205e-10	**
J1-U-J1-D	mmu-miR-484	18870345	19373152	137	74	7.2601	3.8197	-0.92653	0.526122	5.40831e-06
J1-U-J1-D	mmu-miR-485-3p	18870345	19373152	4401	1734	233.223	89.5053	-1.38167	0.383775	3.84738e-278	**
J1-U-J1-D	mmu-miR-485-5p	18870345	19373152	6900	3746	365.653	193.36	-0.919183	0.528808	1.06107e-226
J1-U-J1-D	mmu-miR-486-5p	18870345	19373152	27	17	1.4308	0.8775	-0.705351	0.613293	0.113553
J1-U-J1-D	mmu-miR-487b-3p	18870345	19373152	1834	1775	97.1895	91.6216	-0.0851127	0.942711	0.0763944
J1-U-J1-D	mmu-miR-493-5p	18870345	19373152	130	82	6.8891	4.2327	-0.702737	0.614405	0.000477423
J1-U-J1-D	mmu-miR-494-3p	18870345	19373152	2946	1378	156.118	71.1294	-1.13412	0.455613	1.24147e-137	**
J1-U-J1-D	mmu-miR-494-5p	18870345	19373152	20	5	1.0599	0.2581	-2.03793	0.243514	0.00200302	**
J1-U-J1-D	mmu-miR-495-3p	18870345	19373152	4321	2378	228.984	122.747	-0.899554	0.536052	1.06816e-137
J1-U-J1-D	mmu-miR-495-5p	18870345	19373152	38	28	2.0137	1.4453	-0.47848	0.717734	0.183432
J1-U-J1-D	mmu-miR-496-3p	18870345	19373152	338	201	17.9117	10.3752	-0.787763	0.579242	4.63215e-10
J1-U-J1-D	mmu-miR-497-5p	18870345	19373152	397	159	21.0383	8.2072	-1.35806	0.390108	4.92278e-26	**
J1-U-J1-D	mmu-miR-499-5p	18870345	19373152	418	192	22.1512	9.9106	-1.16034	0.447407	1.04e-21	**
J1-U-J1-D	mmu-miR-500-3p	18870345	19373152	28	74	1.4838	3.8197	1.36416	2.57427	7.51367e-06	**
J1-U-J1-D	mmu-miR-501-3p	18870345	19373152	193	180	10.2277	9.2912	-0.138545	0.908435	0.354156
J1-U-J1-D	mmu-miR-503-5p	18870345	19373152	2876	2416	152.408	124.709	-0.28938	0.818253	3.27085e-13
J1-U-J1-D	mmu-miR-505-5p	18870345	19373152	314	62	16.6399	3.2003	-2.37837	0.192327	2.36179e-43	**
J1-U-J1-D	mmu-miR-5097	18870345	19373152	119	73	6.3062	3.7681	-0.742934	0.597523	0.000451892
J1-U-J1-D	mmu-miR-5099	18870345	19373152	22	3	1.1659	0.1549	-2.91203	0.132859	6.72567e-05	**
J1-U-J1-D	mmu-miR-5100	18870345	19373152	94	73	4.9814	3.7681	-0.402714	0.756434	0.0731383
J1-U-J1-D	mmu-miR-5105	18870345	19373152	2162	404	114.571	20.8536	-2.45788	0.182014	1.34643e-299	**
J1-U-J1-D	mmu-miR-5109	18870345	19373152	929	895	49.2307	46.198	-0.0917279	0.938398	0.174583
J1-U-J1-D	mmu-miR-5113	18870345	19373152	21	6	1.1129	0.3097	-1.84538	0.278282	0.00298287	**
J1-U-J1-D	mmu-miR-5117-3p	18870345	19373152	44	6	2.3317	0.3097	-2.91244	0.132822	1.08844e-08	**
J1-U-J1-D	mmu-miR-5121	18870345	19373152	14	24	0.7419	1.2388	0.739647	1.66977	0.127384
J1-U-J1-D	mmu-miR-5126	18870345	19373152	51	61	2.7027	3.1487	0.220355	1.16502	0.423327
J1-U-J1-D	mmu-miR-5128	18870345	19373152	401	85	21.2503	4.3875	-2.27601	0.206468	3.75837e-52	**
J1-U-J1-D	mmu-miR-532-3p	18870345	19373152	231	283	12.2414	14.6078	0.25497	1.19331	0.0460713
J1-U-J1-D	mmu-miR-532-5p	18870345	19373152	463	580	24.5359	29.9383	0.287098	1.22018	0.00137359
J1-U-J1-D	mmu-miR-539-5p	18870345	19373152	128	43	6.7831	2.2196	-1.61165	0.327225	1.10603e-11	**
J1-U-J1-D	mmu-miR-540-3p	18870345	19373152	672	175	35.6114	9.0331	-1.97905	0.253658	2.00257e-72	**
J1-U-J1-D	mmu-miR-540-5p	18870345	19373152	241	92	12.7714	4.7488	-1.42728	0.371831	1.42457e-17	**
J1-U-J1-D	mmu-miR-541-3p	18870345	19373152	57	13	3.0206	0.671	-2.17045	0.222141	3.42464e-08	**
J1-U-J1-D	mmu-miR-541-5p	18870345	19373152	8706	4192	461.359	216.382	-1.09231	0.46901	0	**
J1-U-J1-D	mmu-miR-542-3p	18870345	19373152	94	37	4.9814	1.9099	-1.38305	0.383406	2.10703e-07	**
J1-U-J1-D	mmu-miR-542-5p	18870345	19373152	52	25	2.7556	1.2904	-1.09455	0.468283	0.00136959	**
J1-U-J1-D	mmu-miR-543-3p	18870345	19373152	10445	3053	553.514	157.589	-1.81245	0.284707	0	**
J1-U-J1-D	mmu-miR-543-5p	18870345	19373152	45	47	2.3847	2.426	0.0247718	1.01732	0.936173
J1-U-J1-D	mmu-miR-574-5p	18870345	19373152	25	11	1.3248	0.5678	-1.22232	0.428593	0.0161931	*
J1-U-J1-D	mmu-miR-582-3p	18870345	19373152	38	14	2.0137	0.7226	-1.47858	0.358842	0.00056793	**
J1-U-J1-D	mmu-miR-582-5p	18870345	19373152	19	12	1.0069	0.6194	-0.700977	0.615155	0.188937
J1-U-J1-D	mmu-miR-598-3p	18870345	19373152	1727	1250	91.5193	64.5223	-0.504278	0.705013	2.65079e-21
J1-U-J1-D	mmu-miR-615-3p	18870345	19373152	0	23	0.01	1.1872	6.89142	118.72	1.631e-07	**
J1-U-J1-D	mmu-miR-615-5p	18870345	19373152	0	61	0.01	3.1487	8.29861	314.87	9.74713e-19	**
J1-U-J1-D	mmu-miR-652-3p	18870345	19373152	71	56	3.7625	2.8906	-0.380323	0.768266	0.140114
J1-U-J1-D	mmu-miR-664-5p	18870345	19373152	257	49	13.6193	2.5293	-2.42884	0.185714	1.24334e-36	**
J1-U-J1-D	mmu-miR-665-3p	18870345	19373152	1331	510	70.534	26.3251	-1.42188	0.373226	3.33757e-89	**
J1-U-J1-D	mmu-miR-666-5p	18870345	19373152	369	104	19.5545	5.3683	-1.86496	0.27453	1.48763e-37	**
J1-U-J1-D	mmu-miR-667-3p	18870345	19373152	121	59	6.4122	3.0455	-1.07414	0.474954	1.37416e-06	**
J1-U-J1-D	mmu-miR-667-5p	18870345	19373152	46	18	2.4377	0.9291	-1.39161	0.381138	0.000282775	**
J1-U-J1-D	mmu-miR-668-3p	18870345	19373152	155	37	8.2139	1.9099	-2.10457	0.23252	2.8259e-19	**
J1-U-J1-D	mmu-miR-669a-3p	18870345	19373152	1330	1332	70.481	68.7549	-0.0357719	0.97551	0.522299
J1-U-J1-D	mmu-miR-669a-5p	18870345	19373152	86	107	4.5574	5.5231	0.277267	1.2119	0.185049
J1-U-J1-D	mmu-miR-669c-5p	18870345	19373152	33610	25968	1781.1	1340.41	-0.410094	0.752575	1.1251e-261
J1-U-J1-D	mmu-miR-669d-5p	18870345	19373152	26	26	1.3778	1.3421	-0.0378743	0.974089	0.923384
J1-U-J1-D	mmu-miR-669f-3p	18870345	19373152	21	48	1.1129	2.4777	1.15468	2.22635	0.00159715	**
J1-U-J1-D	mmu-miR-669h-3p	18870345	19373152	55	31	2.9146	1.6002	-0.865046	0.549029	0.0067378
J1-U-J1-D	mmu-miR-669h-5p	18870345	19373152	143	73	7.578	3.7681	-1.00798	0.497242	6.19284e-07	**
J1-U-J1-D	mmu-miR-669i	18870345	19373152	27	40	1.4308	2.0647	0.52911	1.44304	0.141321
J1-U-J1-D	mmu-miR-669l-3p	18870345	19373152	20	19	1.0599	0.9807	-0.112044	0.925276	0.809202
J1-U-J1-D	mmu-miR-669l-5p	18870345	19373152	50	33	2.6497	1.7034	-0.637412	0.642865	0.0477189
J1-U-J1-D	mmu-miR-669m-3p	18870345	19373152	53	49	2.8086	2.5293	-0.151113	0.900555	0.59777
J1-U-J1-D	mmu-miR-669o-3p	18870345	19373152	1330	1332	70.481	68.7549	-0.0357719	0.97551	0.522299
J1-U-J1-D	mmu-miR-669o-5p	18870345	19373152	31	49	1.6428	2.5293	0.622581	1.53963	0.059015
J1-U-J1-D	mmu-miR-669p-5p	18870345	19373152	86	107	4.5574	5.5231	0.277267	1.2119	0.185049
J1-U-J1-D	mmu-miR-672-5p	18870345	19373152	14395	1885	762.837	97.2996	-2.97087	0.12755	0	**
J1-U-J1-D	mmu-miR-673-5p	18870345	19373152	81	29	4.2924	1.4969	-1.51981	0.348733	2.38968e-07	**
J1-U-J1-D	mmu-miR-674-3p	18870345	19373152	532	297	28.1924	15.3305	-0.878902	0.543781	8.79623e-18
J1-U-J1-D	mmu-miR-674-5p	18870345	19373152	3677	920	194.856	47.4884	-2.03676	0.24371	0	**
J1-U-J1-D	mmu-miR-676-3p	18870345	19373152	1368	677	72.4947	34.9453	-1.05278	0.482039	9.78476e-58	**
J1-U-J1-D	mmu-miR-676-5p	18870345	19373152	87	26	4.6104	1.3421	-1.7804	0.291103	1.99097e-09	**
J1-U-J1-D	mmu-miR-677-5p	18870345	19373152	94	61	4.9814	3.1487	-0.661795	0.632091	0.00488393
J1-U-J1-D	mmu-miR-690	18870345	19373152	1572	1404	83.3053	72.4714	-0.200997	0.869949	0.000146397
J1-U-J1-D	mmu-miR-700-3p	18870345	19373152	34	18	1.8018	0.9291	-0.955533	0.515651	0.0210626
J1-U-J1-D	mmu-miR-700-5p	18870345	19373152	54	26	2.8616	1.3421	-1.09233	0.469003	0.00112329	**
J1-U-J1-D	mmu-miR-708-3p	18870345	19373152	492	82	26.0727	4.2327	-2.62289	0.162342	7.8771e-75	**
J1-U-J1-D	mmu-miR-708-5p	18870345	19373152	4481	534	237.463	27.5639	-3.10685	0.116077	0	**
J1-U-J1-D	mmu-miR-712-5p	18870345	19373152	63	51	3.3386	2.6325	-0.34281	0.788504	0.207527
J1-U-J1-D	mmu-miR-720	18870345	19373152	23	23	1.2188	1.1872	-0.0378984	0.974073	0.927795
J1-U-J1-D	mmu-miR-741-3p	18870345	19373152	17	54	0.9009	2.7874	1.62948	3.09402	1.34763e-05	**
J1-U-J1-D	mmu-miR-741-5p	18870345	19373152	5	22	0.265	1.1356	2.09939	4.28528	0.00116015	**
J1-U-J1-D	mmu-miR-743a-3p	18870345	19373152	4	21	0.212	1.084	2.35423	5.11321	0.000677821	**
J1-U-J1-D	mmu-miR-743b-3p	18870345	19373152	18	66	0.9539	3.4068	1.83651	3.57144	1.60492e-07	**
J1-U-J1-D	mmu-miR-744-5p	18870345	19373152	18981	6378	1005.86	329.219	-1.61132	0.327299	0	**
J1-U-J1-D	mmu-miR-758-3p	18870345	19373152	21	16	1.1129	0.8259	-0.430285	0.742115	0.37244
J1-U-J1-D	mmu-miR-758-5p	18870345	19373152	306	120	16.2159	6.1941	-1.38844	0.381977	4.51769e-21	**
J1-U-J1-D	mmu-miR-760-3p	18870345	19373152	393	131	20.8263	6.7619	-1.62291	0.324681	4.04693e-33	**
J1-U-J1-D	mmu-miR-770-3p	18870345	19373152	375	211	19.8725	10.8914	-0.867584	0.548064	1.00364e-12
J1-U-J1-D	mmu-miR-770-5p	18870345	19373152	33	19	1.7488	0.9807	-0.834482	0.560785	0.042663
J1-U-J1-D	mmu-miR-7a-1-3p	18870345	19373152	108	49	5.7233	2.5293	-1.17811	0.44193	9.00206e-07	**
J1-U-J1-D	mmu-miR-7a-5p	18870345	19373152	2753	730	145.89	37.681	-1.95297	0.258283	7.72607e-286	**
J1-U-J1-D	mmu-miR-871-3p	18870345	19373152	5	41	0.265	2.1163	2.99748	7.98604	3.99509e-08	**
J1-U-J1-D	mmu-miR-872-3p	18870345	19373152	348	189	18.4416	9.7558	-0.918632	0.52901	5.66317e-13
J1-U-J1-D	mmu-miR-872-5p	18870345	19373152	1275	644	67.5663	33.2419	-1.0233	0.491989	1.48103e-51	**
J1-U-J1-D	mmu-miR-877-5p	18870345	19373152	1610	166	85.3191	8.5686	-3.31574	0.10043	1.36852e-305	**
J1-U-J1-D	mmu-miR-878-5p	18870345	19373152	11	27	0.5829	1.3937	1.2576	2.39098	0.0119707	*
J1-U-J1-D	mmu-miR-880-3p	18870345	19373152	21	16	1.1129	0.8259	-0.430285	0.742115	0.37244
J1-U-J1-D	mmu-miR-881-3p	18870345	19373152	33	111	1.7488	5.7296	1.71207	3.2763	8.33194e-11	**
J1-U-J1-D	mmu-miR-883a-3p	18870345	19373152	11	29	0.5829	1.4969	1.36066	2.56802	0.00560118	**
J1-U-J1-D	mmu-miR-883b-5p	18870345	19373152	8	37	0.4239	1.9099	2.1717	4.50554	1.37518e-05	**
J1-U-J1-D	mmu-miR-92a-1-5p	18870345	19373152	1466	339	77.688	17.4984	-2.15047	0.225239	2.31674e-173	**
J1-U-J1-D	mmu-miR-92a-2-5p	18870345	19373152	5298	867	280.758	44.7527	-2.64928	0.1594	0	**
J1-U-J1-D	mmu-miR-92a-3p	18870345	19373152	29770	10145	1577.61	523.663	-1.59103	0.331935	0	**
J1-U-J1-D	mmu-miR-92b-3p	18870345	19373152	5435	2200	288.018	113.559	-1.34271	0.394278	0	**
J1-U-J1-D	mmu-miR-92b-5p	18870345	19373152	1909	624	101.164	32.2095	-1.65114	0.318389	5.75811e-158	**
J1-U-J1-D	mmu-miR-93-5p	18870345	19373152	7130	4402	377.841	227.222	-0.733681	0.601368	1.01283e-159
J1-U-J1-D	mmu-miR-9-3p	18870345	19373152	67	51	3.5505	2.6325	-0.431589	0.741445	0.107085
J1-U-J1-D	mmu-miR-9-5p	18870345	19373152	328	171	17.3818	8.8266	-0.977648	0.507807	1.68522e-13
J1-U-J1-D	mmu-miR-96-3p	18870345	19373152	33	3	1.7488	0.1549	-3.49696	0.088575	8.15858e-08	**
J1-U-J1-D	mmu-miR-96-5p	18870345	19373152	2332	399	123.58	20.5955	-2.58505	0.166657	0	**
J1-U-J1-D	mmu-miR-98-5p	18870345	19373152	44	21	2.3317	1.084	-1.10502	0.464897	0.00304196	**
J1-U-J1-D	mmu-miR-99a-5p	18870345	19373152	4	111	0.212	5.7296	4.7563	27.0264	7.32402e-28	**
J1-U-J1-D	mmu-miR-99b-3p	18870345	19373152	696	312	36.8833	16.1048	-1.19548	0.436642	1.05503e-36	**
J1-U-J1-D	mmu-miR-99b-5p	18870345	19373152	6188	3978	327.922	205.336	-0.675368	0.626173	2.4062e-120
