# Supplementary material for: Retinoic acid-induced upregulation of miR-219 promotes the differentiation of embryonic stem cells into neural cells
Source: Cell Death Dis. 2017 Jul 27;8(7):e2953–. doi: 10.1038/cddis.2017.336 (PMC5550877; doi:10.1038/cddis.2017.336)
Supplement: Supplementary Table 2 [file cddis2017336x3.xls]

## Sheet: FVSC
AccID	F	C	FoldChange	Log2FC	P-Value	FDR	Style
Kcns2	0	10.237	0	-20	0.00181614	0.021088	down		Legend: The fold changes of all tested genes were measured by Foxj3-ESCs group divided by J1-ESCs group.
Pax2	0	10.6589	0	-20	0.00197889	0.0224375	down
Fam196a	0	7.28634	0	-20	0.00522286	0.0455185	down
Gm8332	0	5.22842	0	-20	0.00535898	0.0462855	down
Synpo2l	0.34587	8.17318	0.0423176	-4.5626	0.00541637	0.0465812	down
Mylk	1.075	23.6845	0.0453882	-4.46154	1.93212e-05	0.000646807	down
Gm13889	0.691739	14.5701	0.0474766	-4.39664	0.000675778	0.0101038	down
Gm572	0.691739	12.8948	0.0536446	-4.22042	0.00486107	0.0431579	down
Zscan4e	0.691739	11.6731	0.0592593	-4.07682	0.00114876	0.014909	down
Lcat	1.45826	22.4331	0.0650048	-3.94331	6.05173e-05	0.0015942	down
LOC102640110	0.72913	10.7844	0.0676095	-3.88663	0.00462995	0.0417828	down
Mir7652	1.62799	21.9501	0.0741677	-3.75307	0.000113496	0.00254124	down
Glcci1	5.53465	69.1765	0.0800076	-3.64372	4.48758e-10	7.88105e-08	down
Gm8357	2.61812	32.1464	0.0814439	-3.61805	0.0002387	0.00457709	down
Serpina3m	1.45826	17.8675	0.0816152	-3.61502	0.00429813	0.0395628	down
Pirt	1.5906	19.2126	0.0827893	-3.59441	0.000232931	0.00450481	down
Gm5230	3.48967	41.8422	0.0834008	-3.58379	1.13001e-06	6.33033e-05	down
Tmem151b	15.1459	157.714	0.0960339	-3.38031	2.13997e-15	1.69119e-12	down
Tnc	1.98394	18.7411	0.10586	-3.23977	0.0021438	0.0238093	down
LOC102640315	1.80413	16.0547	0.112374	-3.15362	0.00227662	0.0248163	down
Scml4	2.16008	18.7596	0.115145	-3.11847	0.00120629	0.015501	down
Sall3	22.1905	175.18	0.126672	-2.98083	7.71179e-15	5.1711e-12	down
Pgbd5	4.37478	31.3455	0.139567	-2.84097	0.000130425	0.00284061	down
Egr1	46.0482	324.689	0.141822	-2.81784	2.6479e-20	5.32661e-17	down
Gm12486	6.92179	48.2986	0.143313	-2.80276	0.00221176	0.0243856	down
D4Ertd617e	4.85299	32.126	0.151061	-2.7268	5.22069e-05	0.00143314	down
Zfp697	2.65552	17.5673	0.151162	-2.72583	0.00528773	0.0459046	down
Peg12	6.07682	39.6182	0.153384	-2.70478	5.58919e-05	0.00150643	down
Gm8984	3.38465	22.0071	0.153798	-2.70089	0.00248679	0.0264938	down
Runx3	4.59198	29.151	0.157524	-2.66635	0.000427675	0.00719119	down
Gbx2	66.0228	408.685	0.161549	-2.62995	5.50585e-11	1.21833e-08	down
LOC102631643	5.41606	33.2764	0.16276	-2.61918	0.000329899	0.00589184	down
Gm14921	7.55598	46.2425	0.163399	-2.61353	0.00123082	0.0157249	down
Mapk4	31.6167	193.456	0.163431	-2.61325	2.13651e-07	1.58116e-05	down
Ap5b1	8.9906	53.5607	0.167858	-2.57469	1.40564e-05	0.000490198	down
Chst3	18.4528	108.397	0.170233	-2.55442	2.58044e-10	4.79833e-08	down
9130023H24Rik	3.9578	22.9764	0.172255	-2.53739	0.000936273	0.0128125	down
Ifitm5	5.54473	31.3628	0.176793	-2.49987	0.000665156	0.01004	down
Pou4f2	30.4485	171.202	0.177851	-2.49126	6.92144e-09	8.32378e-07	down
Zxdb	5.9553	33.1995	0.179379	-2.47892	0.000464703	0.00763396	down
Zxda	4.28351	23.5291	0.182051	-2.45758	0.00207813	0.0232482	down
Foxd3	31.524	172.635	0.182605	-2.4532	0.000672221	0.0100716	down
Spsb4	5.66698	29.8083	0.190114	-2.39506	0.000947831	0.0128946	down
Gm10769	4.20872	22.0292	0.191052	-2.38796	0.00550346	0.0470377	down
Tshz1	3.81538	19.4791	0.19587	-2.35203	0.00279799	0.0289317	down
Nckap5l	48.8474	249.089	0.196104	-2.35031	2.12602e-07	1.57868e-05	down
Zfp787	26.3281	134.088	0.196349	-2.34851	0.00421473	0.0389572	down
Lefty2	105.989	532.799	0.198928	-2.32968	6.26456e-20	9.90159e-17	down
Fam83h	59.562	299.223	0.199056	-2.32876	1.88876e-07	1.43624e-05	down
Gpr162	8.70576	43.4213	0.200495	-2.31836	8.5068e-05	0.00205276	down
Slc38a5	7.83421	38.7217	0.202321	-2.30528	0.000426911	0.00718825	down
Gm9523	23.8207	116.764	0.204007	-2.29331	8.2295e-09	9.53416e-07	down
Ttc30b	5.77842	28.1915	0.20497	-2.28651	0.000706676	0.0104179	down
Zfp768	13.3546	64.4947	0.207064	-2.27185	0.00375646	0.0358907	down
Klf13	124.173	588.948	0.210838	-2.2458	3.47299e-09	4.77331e-07	down
LOC102640997	8.18302	38.6252	0.211857	-2.23884	0.000475147	0.0077775	down
Prrt3	7.58255	35.4613	0.213826	-2.22549	0.00126705	0.0160305	down
Cdsn	9.38027	43.7706	0.214305	-2.22226	5.81208e-05	0.00154951	down
2700081O15Rik	50.3084	229.239	0.219458	-2.18798	4.2089e-12	1.50217e-09	down
Syndig1	9.25875	42.1346	0.219742	-2.18612	0.000107782	0.00244365	down
Lefty1	53.9436	244.557	0.220577	-2.18065	4.6161e-13	2.22055e-10	down
Igdcc3	48.5028	219.238	0.221233	-2.17636	6.89264e-09	8.32378e-07	down
6430411K18Rik	5.67065	25.5384	0.222044	-2.17108	0.00333272	0.0328785	down
Lrrn2	9.30622	41.0824	0.226526	-2.14225	0.00040249	0.00687214	down
Hist1h2ah	17.2346	75.9779	0.226838	-2.14027	7.77089e-06	0.000305968	down
Zmiz1	176.868	775.581	0.228046	-2.1326	3.01134e-07	2.10205e-05	down
Gpd1	7.83715	34.2631	0.228734	-2.12826	0.00204525	0.0229616	down
Gm21028	11.6188	50.7219	0.229069	-2.12615	0.00496273	0.0438034	down
Mir5099	38.6696	166.008	0.232939	-2.10198	1.2708e-09	1.93933e-07	down
Kcnj12	20.1512	85.9531	0.234444	-2.09269	3.08007e-06	0.000146887	down
Fancf	16.2517	69.0918	0.235218	-2.08793	6.21117e-06	0.00025405	down
Snora31	5.36859	22.6622	0.236896	-2.07767	0.00519717	0.0453721	down
Zfp11	12.7649	53.6412	0.237968	-2.07116	5.55157e-05	0.00149994	down
Pla2g4c	5.44337	22.1374	0.245891	-2.02391	0.00411039	0.038351	down
Zfp536	6.29769	25.4999	0.246969	-2.0176	0.00342441	0.0335586	down
Asxl3	10.1303	40.8181	0.248181	-2.01053	0.000851073	0.011983	down
Apba2	10.5746	42.607	0.248189	-2.01049	0.000992187	0.0133279	down
Klf4	656.605	2633.31	0.249346	-2.00378	1.73383e-20	3.83663e-17	down
Gm7627	8.66196	34.3894	0.251879	-1.9892	0.00233082	0.0252084	down
Marveld1	59.3708	235.605	0.251993	-1.98855	1.70655e-11	4.27343e-09	down
Zfhx2	173.228	686.227	0.252436	-1.98601	1.79707e-06	9.44552e-05	down
Pou4f1	14.3016	56.3055	0.254001	-1.9771	0.00373934	0.0357735	down
Kdm8	19.8255	78.0512	0.254006	-1.97707	7.44273e-06	0.000295148	down
Gm3809	50.3536	197.492	0.254965	-1.97163	2.18058e-09	3.17447e-07	down
Gm9712	10.822	42.1032	0.257036	-1.95996	0.000716125	0.0105152	down
Nfkbie	36.6807	142.662	0.257115	-1.95951	5.72187e-08	5.27557e-06	down
Gnao1	13.5041	52.0861	0.259265	-1.9475	0.0029091	0.0297883	down
LOC102640169	9.24867	35.2514	0.262363	-1.93036	0.00117442	0.0151973	down
Ier5l	68.4776	260.411	0.26296	-1.92709	1.98725e-10	3.82382e-08	down
Mycn	431.32	1635.2	0.263772	-1.92264	7.81643e-18	9.609e-15	down
Ctdspl	20.0742	76.0151	0.264081	-1.92095	0.00133146	0.0166203	down
Mir17hg	69.3801	261.938	0.264872	-1.91663	0.000372129	0.00644829	down
Dlgap3	211.269	790.519	0.267253	-1.90372	4.69545e-05	0.00131188	down
Gm12969	121.305	453.146	0.267696	-1.90133	2.32095e-07	1.68941e-05	down
AI854517	12.1718	45.1242	0.26974	-1.89036	0.00173533	0.0203523	down
Galnt16	17.3771	64.1045	0.271074	-1.88324	0.000197355	0.00396287	down
Gm18088	9.11927	33.6106	0.271321	-1.88193	0.00418923	0.0388025	down
Notum	33.1205	122.06	0.271345	-1.8818	1.12147e-07	9.02396e-06	down
LOC102639800	12.1379	44.6258	0.271993	-1.87836	0.000859003	0.0120533	down
Rgma	9.08261	33.3882	0.27203	-1.87816	0.00225174	0.0246742	down
Mat2a	435.961	1599.96	0.272483	-1.87576	1.44162e-17	1.67896e-14	down
Flt4	54.4221	199.565	0.272704	-1.87459	0.0037199	0.0356801	down
Urgcp	27.8741	101.228	0.27536	-1.86061	5.44848e-05	0.00147389	down
Hipk4	10.0792	36.5328	0.275893	-1.85782	0.00163058	0.019457	down
Cyb5rl	46.8035	169.536	0.276067	-1.85691	6.44416e-09	7.93325e-07	down
B3galt6	16.4142	59.0377	0.27803	-1.84669	9.87033e-05	0.00227986	down
Arnt2	43.6624	156.068	0.279764	-1.83772	3.94746e-06	0.00017754	down
Maml1	87.5303	311.986	0.280558	-1.83363	4.83978e-07	3.16848e-05	down
Gtf2ird2	9.04155	32.1771	0.280993	-1.83139	0.00314671	0.0316214	down
Frat1	27.2289	96.8724	0.28108	-1.83095	8.8791e-06	0.00033817	down
Erf	547.612	1934.05	0.283143	-1.8204	3.12313e-07	2.17322e-05	down
Zfp46	21.0473	73.777	0.285282	-1.80954	3.02556e-05	0.000913365	down
Prr12	386.447	1354.14	0.285381	-1.80904	0.000352823	0.00618152	down
Ttc30a1	19.4732	67.8256	0.287107	-1.80034	2.25236e-05	0.000723371	down
Cables1	21.4908	73.8468	0.291019	-1.78081	2.93674e-05	0.000891415	down
Gm8801	16.0676	55.201	0.291075	-1.78054	0.000605958	0.00934399	down
Setd1b	124.056	424.464	0.292266	-1.77465	4.32347e-06	0.000189445	down
Nab2	101.774	347.214	0.293116	-1.77046	1.51601e-10	3.04966e-08	down
Fjx1	11.3505	38.7202	0.29314	-1.77034	0.00480356	0.0428347	down
Tnfrsf22	65.0228	220.55	0.29482	-1.76209	5.03405e-09	6.48297e-07	down
Wdr6	499.594	1679.03	0.297549	-1.7488	6.29759e-12	2.04931e-09	down
Il1r1	9.11286	30.4201	0.299567	-1.73905	0.0057084	0.0483596	down
Rpl21-ps15	43.9762	146.402	0.30038	-1.73514	4.45206e-07	2.94075e-05	down
Dusp5	17.4051	57.8559	0.300835	-1.73295	0.000275485	0.00513558	down
Tmem132d	13.0906	43.5064	0.30089	-1.73269	0.00249875	0.0265446	down
Wdr86	87.7292	289.569	0.302964	-1.72278	2.79446e-09	3.93858e-07	down
Glis2	227.455	749.449	0.303497	-1.72025	4.60031e-13	2.22055e-10	down
Adcy1	143.092	467.866	0.30584	-1.70915	2.04937e-07	1.52689e-05	down
LOC102639918	21.1551	69.1484	0.305937	-1.70869	5.66087e-05	0.00152019	down
Fbn1	49.2031	160.492	0.306577	-1.70568	0.00581096	0.0489661	down
Lpar6	15.4586	50.388	0.30679	-1.70468	0.00110747	0.0144835	down
Zfp628	19.1654	62.4645	0.306821	-1.70453	0.00163427	0.0194844	down
Fam109b	14.8638	48.2785	0.307876	-1.69958	0.00187302	0.0214858	down
Sorcs2	12.9202	41.9093	0.308288	-1.69765	0.00152346	0.0184415	down
LOC100505034	40.412	130.934	0.308643	-1.69599	5.98293e-05	0.00158362	down
Foxo6	15.5729	50.3923	0.309034	-1.69416	0.000556411	0.00879447	down
Zfp704	327.427	1058.82	0.309237	-1.69322	3.33341e-14	1.99356e-11	down
2410012M07Rik	21.8374	70.606	0.309286	-1.69299	0.000102999	0.00235207	down
Ablim2	21.8704	70.548	0.310008	-1.68962	0.000299351	0.00544293	down
Zcchc3	151.501	486.476	0.311425	-1.68304	3.55838e-11	8.1175e-09	down
Soga1	103.717	332.293	0.312126	-1.6798	1.00061e-07	8.23108e-06	down
Bcl3	125.127	399.533	0.313184	-1.67492	5.07235e-09	6.48792e-07	down
2310003H01Rik	125.349	400.001	0.313373	-1.67405	2.66849e-10	4.92069e-08	down
Nlrp6	13.7221	43.754	0.313619	-1.67292	0.00251421	0.0266194	down
Prrt4	10.6287	33.8871	0.313649	-1.67278	0.0046835	0.0421368	down
Slc51a	19.9477	63.5792	0.313746	-1.67233	0.000234539	0.00452474	down
Nup35	50.9937	161.995	0.314786	-1.66756	0.00039497	0.00676986	down
Lrrc14	48.3545	150.878	0.320488	-1.64166	4.22861e-06	0.000187141	down
Dos	130.578	406.904	0.320906	-1.63978	2.15649e-10	4.11369e-08	down
Ints5	312.672	971.977	0.321687	-1.63627	1.05782e-12	4.77703e-10	down
Zfp319	30.2542	93.7447	0.322729	-1.6316	0.000490037	0.00794398	down
Tmem40	45.436	140.728	0.322864	-1.631	0.00011358	0.00254124	down
C330006A16Rik	133.296	411.434	0.32398	-1.62602	2.25899e-10	4.23618e-08	down
Zfpm1	62.3168	190.808	0.326594	-1.61443	0.00013526	0.002918	down
Nova2	36.0542	109.935	0.32796	-1.60841	0.000236245	0.00454181	down
Fzd10	68.2074	207.3	0.329027	-1.60372	1.12108e-07	9.02396e-06	down
Aatk	21.9108	66.5818	0.32908	-1.60349	0.000941578	0.0128533	down
Mocs3	31.5026	95.2153	0.330856	-1.59573	0.000434076	0.00726569	down
Prmt8	40.9301	123.68	0.330937	-1.59537	5.17833e-06	0.000218676	down
Zic2	53.5235	161.673	0.33106	-1.59484	7.96775e-07	4.79104e-05	down
Rgmb	29.5624	89.1195	0.331716	-1.59198	8.02738e-05	0.00196059	down
Zbtb45	125.367	377.193	0.332368	-1.58915	5.46812e-08	5.0627e-06	down
Wipf1	37.6743	113.001	0.333398	-1.58468	2.18983e-05	0.000706363	down
Foxp4	438.106	1313.76	0.333473	-1.58436	3.88087e-09	5.26846e-07	down
Myo1f	164.139	489.805	0.33511	-1.57729	4.39956e-10	7.85108e-08	down
Atp1b2	283.21	839.507	0.337353	-1.56767	1.78161e-07	1.36421e-05	down
Tmem51	84.6362	248.815	0.340157	-1.55573	3.95098e-07	2.64131e-05	down
6030419C18Rik	27.1514	79.6661	0.340815	-1.55294	0.000624368	0.00956787	down
Irs2	35.6501	104.128	0.342369	-1.54638	4.13555e-05	0.00118692	down
Tfeb	166.84	487.045	0.342556	-1.54559	1.23539e-06	6.80154e-05	down
Rara	304.814	888.662	0.343003	-1.54371	0.00553263	0.047214	down
Arhgap23	312.783	911.511	0.343147	-1.5431	3.97091e-05	0.00115011	down
Ttyh3	134.348	390.92	0.343672	-1.5409	0.0026221	0.0274095	down
Mir296	18.1544	52.5496	0.345471	-1.53336	0.00145434	0.0178391	down
Klhl18	46.3117	133.854	0.345986	-1.53121	7.6771e-06	0.000303468	down
Sbk1	220.479	634.436	0.34752	-1.52483	1.68535e-10	3.3003e-08	down
Sox21	25.4039	73.063	0.347699	-1.52409	0.000683085	0.0101787	down
3110001I22Rik	21.6232	62.1656	0.347832	-1.52354	0.00071553	0.0105134	down
Zcchc14	215.276	618.5	0.348062	-1.52258	6.74958e-05	0.00172864	down
Col13a1	33.5101	96.1018	0.348694	-1.51997	0.000122522	0.00268699	down
Tysnd1	94.4659	270.683	0.348991	-1.51874	1.01071e-07	8.28333e-06	down
2310011J03Rik	98.8901	282.473	0.350087	-1.51421	3.98205e-08	3.83107e-06	down
Kcnip3	19.4732	55.5927	0.350283	-1.51341	0.000945935	0.012881	down
Socs3	1267.16	3612.28	0.350792	-1.51131	6.73603e-13	3.17138e-10	down
Camk2b	264.807	754.228	0.351097	-1.51006	1.66294e-08	1.76065e-06	down
Ppp1r10	451.957	1286.33	0.351353	-1.50901	1.09975e-11	3.04192e-09	down
Tmem181b-ps	59.9605	170.536	0.3516	-1.50799	2.53576e-06	0.000125528	down
Hspb1	337.12	957.087	0.352236	-1.50539	2.84281e-10	5.19883e-08	down
Gpc1	227.809	646.185	0.352545	-1.50412	1.45133e-06	7.77604e-05	down
Gm53	26.9637	76.4792	0.352563	-1.50405	0.000507	0.00817109	down
Satb1	45.0655	127.662	0.353007	-1.50223	1.1373e-05	0.00041256	down
2010300C02Rik	31.1021	88.0597	0.353193	-1.50147	0.00104447	0.0138895	down
Mkl1	187.376	530.331	0.353318	-1.50096	1.65442e-05	0.000564082	down
Vash1	127.199	358.931	0.354383	-1.49662	0.00243691	0.0261132	down
Zbtb7a	193.092	544.461	0.354647	-1.49554	1.05735e-09	1.64791e-07	down
Ttc7	68.9208	193.771	0.355681	-1.49134	1.41888e-06	7.6765e-05	down
Neurl2	14.3225	40.1864	0.356402	-1.48842	0.00584111	0.0491079	down
Jph4	49.382	138.529	0.356474	-1.48813	1.88249e-05	0.000631148	down
Mdga1	57.0718	159.74	0.357279	-1.48488	1.14278e-05	0.000413871	down
Zfp651	18.8656	52.7922	0.357356	-1.48457	0.00224531	0.0246449	down
Chpf2	39.1795	109.367	0.35824	-1.481	0.000217874	0.00428164	down
Hs6st1	383.755	1070.96	0.358327	-1.48065	3.59706e-06	0.000165136	down
Dusp27	55.4389	154.569	0.358666	-1.47929	0.00169345	0.0199854	down
Tmem121	36.0089	100.307	0.358988	-1.47799	9.16089e-05	0.00215422	down
Nynrin	328.745	912.743	0.360173	-1.47324	3.52658e-07	2.40852e-05	down
Lpar5	52.7835	146.491	0.36032	-1.47265	3.40432e-06	0.000159262	down
ND4L	491.913	1364.6	0.360481	-1.472	0.00112852	0.0146997	down
Zc3h4	354.355	982.668	0.360605	-1.47151	3.95448e-05	0.00114835	down
Nanog	1899.43	5262.67	0.360925	-1.47023	2.00939e-12	8.08431e-10	down
Ttpal	50.4134	139.556	0.361241	-1.46897	5.54283e-06	0.000231418	down
LOC101056043	112.944	312.314	0.361637	-1.46739	1.43234e-05	0.000498065	down
Pcdhga10	18.0486	49.7113	0.363069	-1.46169	0.00349527	0.0340869	down
Fasn	4366.5	11954.9	0.365246	-1.45306	1.31578e-06	7.17127e-05	down
Il17rc	36.8466	100.654	0.366071	-1.44981	0.000167976	0.0034641	down
Map1s	290.138	789.812	0.367351	-1.44477	9.4945e-08	7.92808e-06	down
Prtg	40.8625	111.053	0.367955	-1.4424	0.000457249	0.0075395	down
Slc6a1	151.736	410.94	0.369241	-1.43737	0.00023498	0.00452536	down
Zdbf2	326.912	883.178	0.370154	-1.4338	1.36387e-05	0.000479805	down
Fam222b	126.123	338.405	0.372698	-1.42392	0.000139912	0.00299418	down
Mllt6	1025.04	2749.83	0.372766	-1.42366	8.94233e-06	0.000338829	down
Sft2d1	22.525	60.2809	0.373667	-1.42018	0.00153598	0.0185626	down
Fam78a	70.8804	189.569	0.373903	-1.41926	3.50099e-06	0.000162554	down
Gm10045	56.5069	150.457	0.37557	-1.41285	4.53302e-05	0.00127454	down
D14Abb1e	215.35	571.638	0.376725	-1.40842	2.10844e-05	0.000684101	down
Gltscr1	83.429	221.448	0.376743	-1.40835	0.00215021	0.0238616	down
Garnl3	124.097	329.341	0.376804	-1.40811	1.00013e-07	8.23108e-06	down
Pianp	83.9028	222.495	0.3771	-1.40698	1.96544e-06	9.99799e-05	down
Rundc1	80.707	213.822	0.37745	-1.40564	1.66312e-06	8.88924e-05	down
Syt7	86.2788	228.512	0.377568	-1.40519	5.90836e-07	3.72529e-05	down
H1fx	343.338	908.789	0.377798	-1.40431	7.57391e-10	1.25071e-07	down
Pcsk9	28.4968	75.2946	0.37847	-1.40175	0.0036114	0.0348661	down
Mesdc1	149.095	393.779	0.378628	-1.40115	4.9861e-08	4.63582e-06	down
Olig1	202.713	534.647	0.379152	-1.39915	1.15204e-08	1.28749e-06	down
Mypop	19.287	50.8512	0.379282	-1.39866	0.0052313	0.0455741	down
Gm807	27.6023	72.7491	0.379418	-1.39814	0.000129166	0.00281594	down
E130309D14Rik	70.2524	184.493	0.380787	-1.39294	9.31125e-06	0.000351603	down
Hnrnpa0	801.259	2098.52	0.381822	-1.38903	1.08861e-10	2.29416e-08	down
Gm10222	569.576	1483.41	0.383964	-1.38096	1.73426e-06	9.20283e-05	down
Ankrd34a	35.6603	92.8702	0.383981	-1.38089	0.00038479	0.00662617	down
Iba57	31.0918	80.9419	0.384125	-1.38035	0.000849086	0.0119672	down
Rnf157	42.8306	111.444	0.384326	-1.3796	5.97368e-05	0.00158306	down
Cox11	45.1826	117.488	0.384573	-1.37867	0.000386622	0.00664737	down
Keap1	143.014	370.951	0.385533	-1.37507	9.6205e-08	8.0031e-06	down
BC068281	58.4173	151.514	0.385556	-1.37499	1.45374e-05	0.000503416	down
BC026590	67.9532	176.21	0.385638	-1.37468	6.96663e-06	0.000280287	down
Zfp763	44.7222	115.909	0.38584	-1.37393	0.000541769	0.00861226	down
Zc3h12a	160.943	416.644	0.386284	-1.37227	4.59406e-08	4.34433e-06	down
Arid1a	1602.27	4145.21	0.386536	-1.37132	0.000700172	0.0103496	down
Gm18373	78.5445	202.994	0.386931	-1.36985	0.000842576	0.0118906	down
Kcng1	38.5981	99.519	0.387847	-1.36644	0.00491343	0.0434898	down
Crtc3	41.4327	106.804	0.387932	-1.36613	0.00317284	0.0317974	down
Mras	152.37	392.762	0.387946	-1.36607	3.18063e-05	0.000954966	down
Hcn2	170.023	438.073	0.388114	-1.36545	1.19591e-07	9.51912e-06	down
Bend3	218.105	561.458	0.388461	-1.36416	2.37174e-08	2.44102e-06	down
Fam102a	223.793	575.896	0.3886	-1.36364	7.96691e-07	4.79104e-05	down
Ncdn	262.992	676.639	0.388674	-1.36337	0.000217643	0.0042809	down
Zfp819	94.6083	243.409	0.38868	-1.36334	1.78161e-06	9.38651e-05	down
Gpr135	20.1612	51.8116	0.389126	-1.36169	0.00544272	0.0466795	down
Caskin2	145.466	373.075	0.38991	-1.35879	0.00016316	0.00338688	down
Dcp1b	33.3844	85.497	0.390474	-1.3567	0.000484494	0.00787143	down
Smarcd3	129.592	331.496	0.390932	-1.35501	5.92599e-07	3.72529e-05	down
Ier2	607.074	1550.5	0.391533	-1.35279	3.12797e-06	0.000148532	down
Bicc1	34.6024	88.151	0.392535	-1.34911	0.000923553	0.012662	down
Galnt9	27.8778	70.8856	0.393279	-1.34638	0.00239671	0.0257831	down
Zfp668	56.754	143.992	0.394147	-1.3432	0.000150901	0.00319536	down
Shank1	46.8346	118.813	0.394187	-1.34305	0.000219433	0.00430081	down
Nfkbid	39.9301	101.262	0.394323	-1.34255	0.000328937	0.00587941	down
Mgat2	125.522	317.946	0.39479	-1.34084	2.14592e-07	1.58147e-05	down
Slc22a23	28.514	72.1789	0.395046	-1.33991	0.00209645	0.023394	down
Paqr4	57.092	144.269	0.395734	-1.3374	0.00122053	0.0156296	down
Lrrn4	55.812	140.981	0.395883	-1.33685	5.43139e-05	0.00147106	down
Pnma3	14.155	35.7104	0.396383	-1.33503	0.00546322	0.0467841	down
Pde3b	41.193	103.811	0.396809	-1.33348	0.000122872	0.00269199	down
Cand2	222.464	559.14	0.397867	-1.32964	4.14383e-08	3.95236e-06	down
Tmod2	60.9601	153.117	0.398128	-1.3287	4.02083e-05	0.00116153	down
Nacc2	85.717	215.051	0.39859	-1.32702	5.16186e-06	0.000218676	down
LOC100503676	29.7026	74.3973	0.399244	-1.32466	0.000881691	0.0122782	down
Tnfrsf4	22.8514	56.9573	0.401203	-1.3176	0.00220217	0.0243162	down
Rnpepl1	153.621	382.606	0.401514	-1.31648	3.31483e-07	2.28506e-05	down
Plch1	47.5821	118.179	0.402628	-1.31248	0.000175212	0.00358657	down
Plagl2	97.2537	241.412	0.402853	-1.31167	4.8186e-06	0.000206639	down
Trim62	30.4406	75.5388	0.402979	-1.31122	0.00180767	0.0210305	down
Jam2	540.109	1337.84	0.403719	-1.30858	1.04888e-09	1.64791e-07	down
Ahdc1	679.34	1679.3	0.404537	-1.30566	3.36338e-05	0.00100438	down
Grik3	384.309	949.228	0.404865	-1.30449	3.01919e-06	0.000144607	down
Prr5	111.121	274.375	0.404996	-1.30402	4.22101e-06	0.000187141	down
Snx25	65.6113	162.004	0.404998	-1.30401	1.07062e-05	0.000390935	down
Asphd2	36.7216	90.5765	0.405421	-1.30251	0.00087995	0.0122694	down
Zfp213	66.9723	165.147	0.405532	-1.30211	3.36803e-05	0.00100442	down
Gdpd5	24.2484	59.5429	0.407243	-1.29604	0.00299017	0.0303655	down
A930004D18Rik	28.7627	70.6198	0.40729	-1.29587	0.00167576	0.0198405	down
Fam131c	110.909	272.236	0.4074	-1.29548	8.35802e-06	0.000322768	down
Prx	295.403	723.94	0.40805	-1.29318	0.000101692	0.00232944	down
Dpagt1	56.163	137.624	0.408091	-1.29304	0.000106148	0.00241401	down
Tbc1d4	22.6349	55.4564	0.408157	-1.2928	0.00495031	0.0437113	down
Cenpb	312.233	764.798	0.408256	-1.29245	5.42876e-05	0.00147106	down
Tns3	944.905	2309.95	0.409058	-1.28962	1.17735e-09	1.82185e-07	down
Stra8	67.3119	164.505	0.409178	-1.2892	0.000337747	0.00599163	down
Ncoa5	218.976	535.098	0.409225	-1.28903	1.15119e-07	9.1962e-06	down
Fam173b	33.1544	80.9113	0.409762	-1.28714	0.000801697	0.0114377	down
Tex11	61.7617	150.635	0.41001	-1.28627	0.00150896	0.0183261	down
Pkd2	100.519	244.762	0.410682	-1.28391	2.80792e-06	0.000136557	down
Fblim1	1567.51	3812.74	0.411125	-1.28235	9.60349e-10	1.5399e-07	down
Fbrsl1	381.773	927.911	0.411432	-1.28127	0.00170128	0.0200564	down
Srxn1	229.015	556.484	0.41154	-1.2809	5.92217e-07	3.72529e-05	down
Gm5809	28.3078	68.6862	0.412132	-1.27882	0.00184315	0.0213231	down
Gm15725	100.113	242.89	0.412176	-1.27867	0.00360986	0.0348661	down
Gm5845	28.8203	69.7219	0.413361	-1.27453	0.00280091	0.0289349	down
Dolk	35.7186	86.2089	0.414326	-1.27116	0.000436932	0.00729693	down
1700019G17Rik	23.8472	57.5042	0.414704	-1.26985	0.00262229	0.0274095	down
Fkrp	39.7193	95.518	0.415831	-1.26593	0.0011827	0.0152591	down
Lingo1	34.883	83.886	0.415838	-1.26591	0.00127945	0.0161504	down
Prkcb	70.3015	169.053	0.415856	-1.26585	1.96029e-05	0.00065131	down
Shc2	37.2276	89.4293	0.41628	-1.26437	0.000992213	0.0133279	down
Fhod3	125.168	300.041	0.41717	-1.26129	0.000684077	0.0101797	down
Kcnj4	35.5927	85.2691	0.417416	-1.26044	0.00129692	0.0162504	down
Zic5	43.2464	103.403	0.418232	-1.25762	0.000859737	0.0120559	down
Arhgef10l	188.241	449.681	0.418611	-1.25632	0.000220082	0.0043059	down
Cant1	235.321	561.397	0.41917	-1.25439	2.37835e-07	1.72551e-05	down
Arhgap44	127.754	304.759	0.419198	-1.2543	2.02733e-05	0.000668015	down
Nrtn	45.835	109.185	0.419791	-1.25226	0.00421266	0.0389544	down
Samd1	701.861	1669.15	0.420489	-1.24986	0.000484172	0.00787143	down
Limd1	143.048	339.859	0.420904	-1.24844	1.21965e-06	6.74713e-05	down
Fzd5	788.785	1873.52	0.421017	-1.24805	7.17847e-05	0.00180487	down
Zfp629	39.6027	93.9816	0.421388	-1.24678	0.00273844	0.0284223	down
Pycr2	646.346	1532.58	0.421738	-1.24558	6.4118e-08	5.81019e-06	down
Fbxo10	63.4752	150.369	0.42213	-1.24424	6.16642e-05	0.00161099	down
Garem	116.116	274.919	0.422366	-1.24344	3.54594e-06	0.000163468	down
Nudt12	49.8331	117.957	0.422467	-1.24309	0.000120613	0.00266094	down
E2f2	224.372	531.074	0.422486	-1.24302	0.0008014	0.0114377	down
Dock3	51.559	121.901	0.422957	-1.24142	0.000166563	0.00344458	down
Gemin4	539.688	1273.11	0.423914	-1.23816	1.71892e-08	1.81126e-06	down
LOC102640979	43.2146	101.832	0.424371	-1.2366	0.000762472	0.011013	down
Hspg2	5357.59	12623.7	0.424408	-1.23648	0.000334096	0.00594761	down
Notch4	182.015	428.571	0.424702	-1.23548	1.81583e-06	9.52134e-05	down
Lime1	121.337	285.412	0.425129	-1.23403	3.72169e-06	0.000169452	down
Tssc4	184.361	433.642	0.425146	-1.23397	7.4142e-07	4.51569e-05	down
Sntb1	22.6544	53.2771	0.425218	-1.23373	0.00506893	0.0445939	down
Fry	277.233	651.519	0.425518	-1.23271	1.9528e-07	1.47479e-05	down
Fam122a	26.0016	60.9982	0.426268	-1.23017	0.0043299	0.0397725	down
Grlf1	727.882	1706.43	0.426554	-1.2292	8.16879e-09	9.51363e-07	down
Fam189b	88.2237	206.592	0.427044	-1.22754	2.38709e-05	0.000758931	down
Shisa2	83.5824	195.63	0.427248	-1.22685	5.39349e-05	0.00146798	down
Ccrn4l	335.744	785.456	0.427451	-1.22617	1.13494e-07	9.09924e-06	down
Tmem129	45.8416	107.232	0.427501	-1.226	0.000955133	0.0129505	down
Tmem127	92.446	216.208	0.427579	-1.22574	1.01878e-05	0.000377614	down
Cyb561d1	28.711	67.0891	0.427954	-1.22447	0.00361824	0.0349062	down
She	67.7314	158.264	0.427966	-1.22443	0.000141834	0.00302361	down
Hs3st3b1	28.7321	67.094	0.428237	-1.22352	0.00325778	0.032375	down
Lphn1	1378.4	3218	0.428341	-1.22317	0.000824568	0.0116887	down
Endog	78.6986	183.728	0.428343	-1.22316	0.000247044	0.00469639	down
Siah2	49.7583	115.979	0.429029	-1.22085	0.000564402	0.00888179	down
Vwf	40.534	94.4639	0.429095	-1.22063	0.000670922	0.0100652	down
Mars2	69.4799	161.772	0.429492	-1.2193	5.12897e-05	0.00140986	down
ND2	2273.24	5292.24	0.429543	-1.21913	1.90126e-06	9.8527e-05	down
ND4	3720.11	8635.58	0.430788	-1.21495	1.45125e-09	2.19953e-07	down
Zadh2	42.3288	98.1581	0.431231	-1.21347	0.000418976	0.00709886	down
Ddx6	766.388	1773.97	0.432018	-1.21084	1.53883e-08	1.63707e-06	down
Gm10095	42.8539	99.1731	0.432113	-1.21052	0.00514614	0.0450628	down
Gm11405	45.0844	104.278	0.432349	-1.20973	0.000725177	0.010627	down
Bahcc1	795.91	1840.81	0.43237	-1.20966	0.00468781	0.0421503	down
Elf4	116.012	267.227	0.434133	-1.20379	1.0163e-05	0.000377327	down
P2rx2	31.1235	71.688	0.434152	-1.20373	0.00180693	0.0210305	down
Kbtbd11	41.1687	94.7071	0.434696	-1.20192	0.00297691	0.0302811	down
Cic	1482.3	3406.09	0.435192	-1.20028	0.000870244	0.0121647	down
Cog8	164.771	378.193	0.435678	-1.19867	2.85344e-06	0.000138164	down
Jrk	71.9552	165.088	0.435859	-1.19807	0.000117908	0.00261169	down
Zbtb7c	64.1677	147.075	0.436291	-1.19664	0.00276813	0.0286766	down
Gm8971	127.431	291.764	0.436761	-1.19508	9.64054e-06	0.00035974	down
Sh3pxd2b	126.224	288.538	0.43746	-1.19278	0.000564956	0.00888179	down
Ctdsp1	143.937	329.004	0.437492	-1.19267	4.13518e-06	0.000184111	down
Frmd8	385.169	878.981	0.438199	-1.19034	1.46953e-07	1.14904e-05	down
Ppp2r3d	47.8455	108.988	0.438998	-1.18771	0.000677243	0.010112	down
Rbm15b	277.118	630.11	0.439793	-1.1851	0.000273095	0.00510824	down
Dennd1a	83.4977	189.828	0.43986	-1.18488	6.98583e-05	0.00176557	down
Slc12a2	211.768	481.382	0.439917	-1.1847	9.29619e-07	5.45639e-05	down
Lrrc1	73.8618	167.873	0.439986	-1.18447	0.000523992	0.00837235	down
Ttll3	167.956	381.663	0.440064	-1.18422	3.69871e-06	0.000169084	down
Cnnm3	224.054	508.997	0.440186	-1.18381	9.86749e-07	5.68614e-05	down
Ski	553.386	1256.84	0.440301	-1.18344	0.00358783	0.0347385	down
Shisa7	81.2363	184.374	0.440605	-1.18244	8.9055e-05	0.00211439	down
Olig2	233.161	527.939	0.441645	-1.17904	1.17026e-06	6.50642e-05	down
Galnt2	802.434	1814.65	0.442197	-1.17724	6.02419e-07	3.7763e-05	down
Chd7	561.914	1269.41	0.442659	-1.17573	7.82744e-08	6.82389e-06	down
Klhdc7a	42.7163	96.4119	0.44306	-1.17443	0.00230266	0.0250384	down
Smo	230.116	518.974	0.443407	-1.1733	1.43945e-06	7.76195e-05	down
Zhx1	26.436	59.6194	0.443413	-1.17328	0.0058077	0.0489661	down
Fignl2	52.8008	119.039	0.443558	-1.17281	0.000698525	0.0103322	down
Epha2	1370.71	3084.28	0.444417	-1.17001	2.23465e-08	2.32152e-06	down
Zfp111	97.6451	219.697	0.444454	-1.16989	3.29604e-05	0.000988276	down
Tcl1	430.492	964.706	0.446242	-1.1641	2.28825e-05	0.00073277	down
Ndn	72.84	163.168	0.446412	-1.16355	0.00093687	0.0128128	down
Pcyt1a	170.508	381.702	0.446705	-1.16261	2.33711e-06	0.000117004	down
Hist1h2ab	38.3624	85.8756	0.44672	-1.16256	0.00384215	0.036464	down
Rai1	178.569	399.732	0.446722	-1.16255	2.53591e-05	0.000797083	down
Xaf1	46.956	105.026	0.447091	-1.16136	0.000244084	0.0046521	down
B3gnt3	32.1941	71.975	0.447296	-1.1607	0.00470363	0.0422239	down
Akt1s1	134.028	299.526	0.447466	-1.16015	1.62746e-05	0.000556606	down
Pom121	802.819	1792.21	0.447949	-1.15859	8.79533e-06	0.000336762	down
Agtrap	614.738	1371.5	0.448223	-1.15771	1.0681e-07	8.65747e-06	down
Plekhh1	409.172	912.587	0.448365	-1.15725	2.45821e-07	1.76608e-05	down
Bcl9	288.237	642.641	0.44852	-1.15676	0.000248745	0.00472061	down
Taf1c	222.257	495.457	0.44859	-1.15653	3.06847e-06	0.00014665	down
Pex6	208.204	463.503	0.449197	-1.15458	2.05038e-06	0.000103823	down
Gm6286	96.7172	215.309	0.449202	-1.15456	7.54866e-05	0.00187261	down
Gm7774	53.7973	119.726	0.449338	-1.15413	0.000770411	0.0110987	down
Actg-ps1	288.872	642.748	0.449433	-1.15382	2.73454e-05	0.00083462	down
Fbxo46	64.1028	142.598	0.449535	-1.15349	0.000565147	0.00888179	down
Pygo2	439.193	976.314	0.449848	-1.15249	5.48611e-07	3.51875e-05	down
Sac3d1	134.745	299.309	0.450187	-1.1514	0.00284715	0.0293167	down
Med26	168.353	373.825	0.450354	-1.15087	5.40639e-05	0.00146969	down
Ccdc86	197.696	438.978	0.450355	-1.15086	0.000130667	0.00284165	down
Zfp862-ps	30.5095	67.721	0.450517	-1.15035	0.00522006	0.0455185	down
Wscd1	64.4929	142.879	0.45138	-1.14759	0.00038139	0.00658813	down
B4galnt4	672.025	1487.95	0.451645	-1.14674	3.46831e-06	0.000161572	down
Zbtb2	44.109	97.6355	0.451772	-1.14633	0.00104889	0.0139314	down
Map3k11	166.862	368.729	0.452532	-1.14391	0.0003384	0.00599367	down
Gm14648	62.6521	138.421	0.45262	-1.14363	0.000406231	0.00691468	down
Spen	1289.06	2847.96	0.452625	-1.14361	4.03032e-08	3.86073e-06	down
Dclre1b	94.9618	209.464	0.453356	-1.14128	7.84698e-05	0.0019229	down
Sssca1	273.751	603.72	0.45344	-1.14102	4.11281e-06	0.000183855	down
Ankrd13b	102.608	225.915	0.454189	-1.13863	9.43396e-05	0.00220671	down
Cacng7	253.566	558.133	0.45431	-1.13825	2.32299e-05	0.000741749	down
Rbmxl2	208.995	459.67	0.454665	-1.13713	6.06873e-05	0.00159545	down
Cdc42ep4	472.178	1036.03	0.455758	-1.13366	5.55754e-07	3.55426e-05	down
Zfp296	285.523	626.422	0.455799	-1.13353	0.000199501	0.00399795	down
Tomm34	476.361	1044.23	0.456185	-1.13231	4.66308e-07	3.06186e-05	down
2810408M09Rik	100.855	220.971	0.456419	-1.13157	3.66344e-05	0.00107153	down
Kctd15	104.926	229.596	0.457002	-1.12973	8.89428e-05	0.00211399	down
Numbl	235.353	514.779	0.457192	-1.12913	2.92072e-06	0.000141113	down
Mettl8	80.1234	175.198	0.45733	-1.12869	7.02647e-05	0.00177086	down
Trim35	351.184	767.431	0.457609	-1.12781	9.74561e-07	5.66013e-05	down
Zfp142	323.548	703.79	0.459722	-1.12117	1.84426e-06	9.6023e-05	down
Cnot11	298.033	647.112	0.460558	-1.11855	1.78009e-06	9.38651e-05	down
1700017B05Rik	319.269	692.538	0.461013	-1.11712	0.00155065	0.0186889	down
Ppp6r1	1083.8	2350.76	0.461044	-1.11702	0.000347335	0.00610957	down
BC048403	128.067	277.754	0.461082	-1.1169	3.37398e-05	0.00100476	down
Ubox5	156.721	339.754	0.461279	-1.11629	1.99508e-05	0.000661877	down
Atxn7l3	734.653	1591.1	0.461726	-1.11489	1.99325e-07	1.49514e-05	down
ND1	6856.07	14824.1	0.462496	-1.11249	2.44348e-08	2.50321e-06	down
Zfp770	91.0552	196.792	0.462699	-1.11186	0.00471242	0.0422342	down
Zdhhc2	61.0857	132.004	0.462757	-1.11167	0.000768986	0.0110927	down
Son	1660.35	3586.11	0.462995	-1.11093	6.43301e-08	5.81019e-06	down
Erbb2	194.946	421.039	0.463012	-1.11088	8.0303e-06	0.000313394	down
Clip3	161.003	347.495	0.463325	-1.1099	0.00119785	0.0154194	down
4930539E08Rik	76.7695	165.605	0.46357	-1.10914	0.000573481	0.00898437	down
Rpusd1	154.463	332.796	0.464138	-1.10738	1.66107e-05	0.00056426	down
Mex3d	189.758	408.706	0.46429	-1.1069	9.6145e-05	0.00223477	down
Itgal	45.5113	98.0071	0.464367	-1.10666	0.00408833	0.0382522	down
Zfp84	87.0732	187.303	0.464879	-1.10507	0.00016011	0.00333923	down
Igsf21	138.046	296.926	0.464918	-1.10495	0.00363012	0.035001	down
Dhx33	300.232	645.311	0.465251	-1.10392	1.93094e-06	9.93671e-05	down
Scube3	126.707	271.703	0.466344	-1.10053	0.000365878	0.00636991	down
Fastkd5	107.852	231.205	0.466477	-1.10012	8.13547e-05	0.00198262	down
Fiz1	294.931	632.01	0.466655	-1.09957	3.51594e-06	0.000162554	down
Mon1b	85.4047	182.978	0.466749	-1.09928	0.000295711	0.00540105	down
Apba3	231.259	495.465	0.46675	-1.09928	4.66226e-06	0.000201891	down
Inhbb	563.49	1204.29	0.467902	-1.09572	0.000112535	0.00253067	down
Armc6	130.492	278.46	0.468621	-1.09351	6.05154e-05	0.0015942	down
Phospho1	119.467	254.794	0.468876	-1.09272	8.64421e-05	0.00207461	down
Mtmr1	62.3938	133.043	0.468975	-1.09242	0.000511668	0.00821043	down
Dcun1d3	115.388	245.781	0.469476	-1.09088	6.46284e-05	0.00167077	down
Uri1	554.7	1181.19	0.469612	-1.09046	5.60747e-07	3.56558e-05	down
Asap3	264.476	562.57	0.470122	-1.08889	0.00406846	0.0381147	down
Eng	437.615	928.197	0.471467	-1.08477	0.000161152	0.00335265	down
Notch1	732.382	1552.79	0.471655	-1.0842	0.002556	0.0269113	down
Spred2	432.689	916.759	0.471977	-1.08321	0.000290776	0.00533082	down
March9	81.1109	171.767	0.472216	-1.08248	0.00050865	0.0081741	down
Usp38	284.091	601.076	0.472637	-1.0812	7.07069e-06	0.00028293	down
CYTB	6367.89	13468.8	0.472789	-1.08073	6.31191e-08	5.76301e-06	down
Aar2	301.57	637.714	0.472892	-1.08042	4.77915e-06	0.000205745	down
Dnajc30	88.8872	187.943	0.472949	-1.08024	0.000261099	0.0049255	down
Rnf44	1305.72	2760.68	0.47297	-1.08018	0.000632154	0.00966043	down
Rassf2	125.98	266.256	0.473153	-1.07962	6.95056e-05	0.00176378	down
Zfp719	51.6741	109.108	0.473605	-1.07824	0.00147837	0.0180438	down
Srgap1	68.7536	145.159	0.473645	-1.07812	0.0053953	0.0464904	down
Phf21b	94.355	199.098	0.473913	-1.07731	0.000237748	0.00456675	down
Gm12397	117.215	247.324	0.473933	-1.07724	0.000196149	0.00394542	down
Tet3	65.9539	139.04	0.474353	-1.07597	0.00528791	0.0459046	down
Tlcd1	69.4952	146.396	0.474709	-1.07489	0.000796804	0.0113826	down
Ngfr	253.683	534.159	0.474919	-1.07425	6.15909e-06	0.000252854	down
Mtmr12	467.777	983.787	0.475486	-1.07253	1.04245e-06	5.92992e-05	down
Hunk	227.078	477.283	0.475773	-1.07166	5.62269e-06	0.000234311	down
Ammecr1l	218.308	458.763	0.475861	-1.07139	8.44153e-06	0.000325426	down
Padi2	300.035	630.469	0.475891	-1.0713	0.00121792	0.0156142	down
Slc35c1	114.835	241.119	0.47626	-1.07018	6.64816e-05	0.00170732	down
Pla2g4b	85.1267	178.476	0.476963	-1.06805	0.000283804	0.00524208	down
Nacc1	2358.79	4945.12	0.476993	-1.06796	2.58757e-05	0.000805312	down
Sppl2b	137.294	287.622	0.477343	-1.0669	7.21569e-05	0.00180825	down
Mepce	280.13	586.828	0.477363	-1.06684	6.27296e-06	0.000256103	down
Peli2	114.689	240.221	0.477433	-1.06663	0.000193055	0.00389166	down
Ncs1	89.8478	188.186	0.477443	-1.0666	0.000427176	0.00718825	down
Rnf166	62.1409	130.15	0.477454	-1.06656	0.00092032	0.0126411	down
Arhgef17	480.949	1006.67	0.477761	-1.06564	1.8201e-06	9.52134e-05	down
Dot1l	1353.66	2829.85	0.478349	-1.06386	0.00129173	0.0162129	down
Psmb9	41.8495	87.4694	0.478447	-1.06357	0.00258614	0.0271343	down
Zfp385a	314.846	658.028	0.478468	-1.0635	2.5863e-05	0.000805312	down
Rap2a	132.982	277.549	0.479128	-1.06152	0.00049216	0.00796673	down
Fen1	713.626	1486.18	0.480174	-1.05837	9.798e-07	5.67566e-05	down
Epb4.1l4a	506.777	1054.65	0.480519	-1.05733	1.02964e-06	5.8873e-05	down
Sphk2	162.531	338.22	0.48055	-1.05724	3.85439e-05	0.00112076	down
Elovl6	1056.62	2196.68	0.481006	-1.05587	2.4055e-06	0.000120155	down
A930011O12Rik	177.165	368.321	0.481006	-1.05587	2.67182e-05	0.000823763	down
Sfrp2	57.4274	119.34	0.481208	-1.05527	0.00205979	0.0230779	down
B4galt6	271.717	564.642	0.481221	-1.05523	3.31732e-06	0.000155835	down
Slc35b2	282.795	587.546	0.481315	-1.05495	5.17323e-06	0.000218676	down
Obsl1	320.375	665.494	0.48141	-1.05466	8.64276e-06	0.000332604	down
Farp1	181.333	376.415	0.481736	-1.05369	0.000856484	0.0120332	down
Fam169a	613.19	1272.2	0.481992	-1.05292	1.84336e-05	0.000619906	down
Lrp10	253.726	525.836	0.482519	-1.05134	1.08921e-05	0.000397068	down
Vma21	67.8601	140.626	0.482557	-1.05123	0.000817677	0.0116208	down
Xbp1	387.656	803.12	0.482687	-1.05084	8.89399e-05	0.00211399	down
Zswim4	366.393	758.569	0.483006	-1.04989	1.2681e-05	0.000454053	down
Ptch2	303.244	627.009	0.483635	-1.04801	7.42733e-06	0.000295066	down
Gm6722	200.107	413.751	0.483642	-1.04799	2.69958e-05	0.000827371	down
Pdzd2	48.5618	100.257	0.484374	-1.04581	0.000709534	0.0104392	down
Snrk	95.2188	195.956	0.48592	-1.04121	0.000285326	0.0052614	down
Stradb	58.4395	120.133	0.486457	-1.03962	0.00204272	0.0229616	down
Prdm14	225.571	463.695	0.486465	-1.03959	8.92016e-06	0.00033863	down
Lingo3	47.4791	97.5101	0.486915	-1.03826	0.00544351	0.0466795	down
Acot1	253.875	520.281	0.487959	-1.03517	2.0572e-05	0.000672404	down
Amer1	145.423	297.889	0.488179	-1.03452	6.76273e-05	0.00173001	down
Exoc8	112.308	230.025	0.488244	-1.03432	0.000691772	0.0102694	down
Rusc2	138.875	283.902	0.489165	-1.03161	0.00017981	0.00366714	down
Zfp865	86.0612	175.903	0.489254	-1.03134	0.000737719	0.010768	down
Sned1	256.821	524.213	0.489917	-1.02939	5.7706e-05	0.00154404	down
Ccdc85c	444.39	905.334	0.490858	-1.02662	0.000508665	0.0081741	down
Slc39a9	150.833	307.258	0.4909	-1.0265	5.43107e-05	0.00147106	down
Ina	92.8053	189.011	0.491005	-1.02619	0.000449296	0.0074305	down
Slc38a1	460.686	937.772	0.491256	-1.02545	3.51856e-06	0.000162554	down
Zscan10	1105.76	2250.72	0.491293	-1.02534	1.07331e-06	6.05875e-05	down
6330419J24Rik	49.0514	99.8232	0.491382	-1.02508	0.0044925	0.040874	down
Ube2l3	639.949	1301.62	0.491656	-1.02428	1.91267e-06	9.88866e-05	down
Rnmtl1	63.2293	128.587	0.491724	-1.02408	0.00255638	0.0269113	down
Zfp251	55.9044	113.529	0.492423	-1.02203	0.00203232	0.0228628	down
Camkk2	227.379	461.398	0.492803	-1.02092	3.38601e-05	0.00100571	down
Phf12	582.9	1182.5	0.492938	-1.02052	2.79816e-06	0.000136382	down
Peo1	445.112	902.923	0.492968	-1.02043	7.57584e-05	0.00187515	down
Mlec	1979.95	4014.79	0.493163	-1.01986	6.42582e-07	3.99412e-05	down
Acvr2b	582.828	1180.89	0.493549	-1.01873	2.76262e-06	0.000135246	down
Eif4ebp2	738.905	1496.91	0.493621	-1.01852	2.5527e-06	0.000126085	down
Scamp4	303.674	614.797	0.493942	-1.01759	1.66172e-05	0.00056426	down
Fbxw8	684.764	1385.73	0.494156	-1.01696	2.69975e-06	0.000132461	down
Mb21d2	147.478	298.428	0.494183	-1.01688	9.36745e-05	0.00219579	down
Sirt1	417.717	844.102	0.494866	-1.01489	0.000177898	0.00363484	down
Rxra	185.483	373.086	0.49716	-1.00822	9.56105e-05	0.00222937	down
Cnnm4	108.324	217.832	0.497281	-1.00787	0.000423579	0.00714947	down
Gm7741	110.481	222.137	0.497354	-1.00765	0.00036741	0.00638652	down
Paqr8	41.6466	83.7046	0.497542	-1.00711	0.00368953	0.0354657	down
Sh3tc1	193.955	389.571	0.497867	-1.00617	0.00328781	0.0326099	down
Chsy1	166.332	334.039	0.497942	-1.00595	8.38216e-05	0.00202974	down
Ksr1	82.4894	165.529	0.498337	-1.00481	0.00209541	0.023394	down
Mex3a	769.395	1542.9	0.498667	-1.00385	7.74477e-05	0.00190842	down
Slc35a4	266.45	534.119	0.498858	-1.0033	2.55222e-05	0.00079952	down
Sox12	318.289	637.395	0.499359	-1.00185	0.0040966	0.0382811	down
Lcmt2	61.7545	123.625	0.499529	-1.00136	0.00268438	0.0279792	down
Cxxc5	319.455	639.382	0.499631	-1.00107	2.07902e-05	0.000677533	down
Prss41	155.35	77.6662	2.00022	1.00016	0.00091713	0.012613	up
Sat2	106.419	53.1978	2.00044	1.00032	0.00304183	0.0307771	up
Gm10443	1616.41	807.7	2.00125	1.0009	0.000246155	0.00468754	up
Nr1d1	343.239	171.481	2.00162	1.00117	7.92533e-05	0.00193781	up
Zcchc7	370.426	184.829	2.00415	1.00299	8.29378e-05	0.00201676	up
Liph	448.322	223.692	2.00419	1.00302	1.20106e-05	0.00043285	up
Napb	160.303	79.9395	2.0053	1.00382	0.000705403	0.0104061	up
LOC632982	229.906	114.627	2.00569	1.0041	0.00152454	0.0184445	up
Gm13215	167.283	83.3672	2.00659	1.00474	0.0013773	0.0170643	up
Gm6142	82.8788	41.2996	2.00677	1.00487	0.00580598	0.0489661	up
Glod5	109.259	54.367	2.00966	1.00695	0.0024948	0.0265281	up
Smt3h2-ps3	373.432	185.579	2.01226	1.00881	6.27789e-05	0.00163624	up
Gm12242	110.417	54.8534	2.01294	1.0093	0.0022739	0.0248111	up
Tnnt1	295.562	146.742	2.01417	1.01018	0.00492002	0.043528	up
Rora	91.1201	45.2338	2.01442	1.01037	0.00346929	0.0339233	up
Gm10243	1718.44	851.495	2.01814	1.01303	3.15948e-05	0.000951197	up
2510002D24Rik	459.239	227.542	2.01826	1.01311	2.67445e-05	0.000823763	up
Gm5048	90.7986	44.9875	2.0183	1.01314	0.0043833	0.0401796	up
Psenen	213.16	105.602	2.01851	1.01329	0.00177185	0.0206682	up
Gm5511	801.933	397.265	2.01863	1.01338	0.000349395	0.00613604	up
Acyp1	179.341	88.761	2.02049	1.01471	0.000468606	0.00768667	up
Ctsa	1567.26	775.591	2.02073	1.01488	1.03351e-05	0.000381305	up
Gm12565	235.78	116.601	2.02211	1.01586	0.000146533	0.0031088	up
Gm13611	2096.63	1036.82	2.02217	1.01591	3.51876e-06	0.000162554	up
Icam5	93.6057	46.2857	2.02234	1.01603	0.00441869	0.0404705	up
Sgce	100.428	49.5583	2.02647	1.01897	0.00199731	0.0225954	up
Ccdc174	272.168	134.278	2.0269	1.01928	0.000124699	0.00272392	up
Gm5425	790.934	390.16	2.0272	1.01949	4.41251e-06	0.000192205	up
Lsmd1	337.864	166.642	2.02748	1.01969	6.30503e-05	0.00164138	up
Upf3b	872.207	429.844	2.02912	1.02086	0.000113169	0.00253719	up
Supt3	320.412	157.877	2.0295	1.02113	0.0013889	0.0171696	up
Rpl28	811.679	399.583	2.03131	1.02241	3.25892e-06	0.000153433	up
F3	107.92	53.1183	2.03169	1.02268	0.00184893	0.0213534	up
Rpl31-ps15	114.759	56.4644	2.03241	1.02319	0.0030304	0.0306783	up
Stc2	152.049	74.6838	2.03591	1.02567	0.000970106	0.0131053	up
Cfdp1	3753.78	1841.71	2.03821	1.0273	4.88104e-07	3.18607e-05	up
Gm7285	232.691	114.069	2.03991	1.0285	0.00012142	0.00267341	up
Bsg	10779.6	5274.28	2.04381	1.03126	2.42069e-07	1.74479e-05	up
Ccdc41	973.919	476.467	2.04404	1.03143	0.000155594	0.00326349	up
Gm6204	5908.94	2890.67	2.04414	1.03149	4.97068e-07	3.22555e-05	up
Cacna2d1	94.0152	45.931	2.04688	1.03343	0.00359179	0.0347526	up
Gm8792	253.255	123.692	2.04746	1.03384	0.000564025	0.00888179	up
Ddrgk1	775.706	378.859	2.04748	1.03385	4.7812e-05	0.0013308	up
Gadd45b	610.62	298.072	2.04856	1.03461	6.10595e-05	0.00159896	up
Eef1b2	11006.2	5371.53	2.04899	1.03491	3.19841e-07	2.2117e-05	up
Ube2t	1174.75	572.792	2.05092	1.03627	1.9521e-06	9.95299e-05	up
Enpp5	177.813	86.6982	2.05094	1.03628	0.00030311	0.00549639	up
Gm7756	120.963	58.9477	2.05204	1.03706	0.00159547	0.0191352	up
Malsu1	331.116	161.144	2.05479	1.03899	4.59665e-05	0.00128916	up
Clu	1247.96	607.054	2.05576	1.03967	1.30141e-06	7.12811e-05	up
Cep95	490.475	238.425	2.05714	1.04064	0.00187902	0.0215324	up
Rps27a	1521.96	739.745	2.05741	1.04083	0.00239886	0.025793	up
Gm12191	1594.3	774.905	2.05742	1.04083	2.0317e-05	0.000668015	up
Gm5276	265.948	129.263	2.05742	1.04084	8.76693e-05	0.00209271	up
Rps13-ps1	3780.15	1837.09	2.05768	1.04102	0.00215989	0.0239449	up
Gas5	4950.65	2405.77	2.05782	1.04112	0.00126297	0.0159965	up
Vegfa	2453.12	1191.9	2.05816	1.04136	3.49754e-07	2.39609e-05	up
Idua	239.499	116.354	2.05836	1.0415	8.38165e-05	0.00202974	up
Ldha-ps3	109.044	52.9735	2.05847	1.04157	0.00192404	0.0219347	up
Mrps21	323.389	157.041	2.05927	1.04213	0.00292625	0.0298948	up
B3gnt1	440.83	213.901	2.06091	1.04328	0.000698477	0.0103322	up
Gpx4	1822.02	883.905	2.06133	1.04357	7.09449e-07	4.38511e-05	up
Atp6v1f	1307.16	633.738	2.06261	1.04447	7.20352e-07	4.4401e-05	up
Syne1	160.343	77.7315	2.06278	1.04459	0.000331838	0.00591693	up
Gm6776	87.122	42.1891	2.06504	1.04617	0.00462873	0.0417828	up
Pck2	1046.44	506.405	2.0664	1.04712	0.000141511	0.00301964	up
Igbp1	1900.71	919.724	2.06661	1.04726	4.39152e-07	2.90945e-05	up
Gm10177	509.62	246.597	2.06661	1.04727	0.000335076	0.00596026	up
Gm5461	387.182	187.331	2.06684	1.04742	0.000669463	0.0100569	up
Pold4	199.129	96.3329	2.06709	1.0476	0.000276243	0.00514195	up
Gm5909	404.417	195.424	2.06943	1.04924	2.05646e-05	0.000672404	up
Gm8394	606.178	292.85	2.06993	1.04958	0.000122064	0.00267959	up
Rpsa-ps4	381.396	184.057	2.07216	1.05113	2.50689e-05	0.000790206	up
Rpl22-ps1	1493.13	719.698	2.07466	1.05288	7.72256e-07	4.66898e-05	up
Pcgf5	614.043	295.782	2.076	1.05381	4.80199e-06	0.000206327	up
Gm12988	189.685	91.3701	2.07601	1.05381	0.0009107	0.0125793	up
Gm8276	2469.6	1188.11	2.0786	1.05561	5.21291e-07	3.36301e-05	up
Gm10036	3784.12	1820.24	2.07891	1.05583	2.22622e-07	1.63119e-05	up
Clk3	1335.49	641.224	2.08273	1.05847	7.34626e-07	4.503e-05	up
LOC102238518	136.181	65.2452	2.08722	1.06158	0.0010765	0.0142045	up
Hebp2	162.689	77.851	2.08974	1.06333	0.000409958	0.00696311	up
Gm5803	423.65	202.594	2.09113	1.06428	9.37562e-06	0.000352131	up
Gstt2	187.322	89.5693	2.09136	1.06444	0.00018489	0.00375344	up
Gm9631	95.1596	45.4725	2.09269	1.06536	0.00226475	0.0247479	up
Gm5121	262.089	125.163	2.09398	1.06625	7.49539e-05	0.00186567	up
Gm6043	114.186	54.4761	2.09607	1.06769	0.000967536	0.0130849	up
Ndufv3	3322.78	1583.83	2.09793	1.06897	1.97008e-07	1.48279e-05	up
Gm16409	1819.77	866.783	2.09945	1.07001	8.50214e-05	0.00205276	up
Adssl1	144.567	68.831	2.10032	1.07061	0.00481539	0.0428792	up
LOC102633627	508.291	241.858	2.10161	1.07149	3.69542e-06	0.000169084	up
Gm6028	90.6802	43.1229	2.10283	1.07233	0.00444281	0.0405906	up
Chmp2a	1461.78	695.029	2.10319	1.07258	4.98299e-05	0.00137486	up
Map7d2	560.608	266.245	2.10561	1.07424	5.47245e-06	0.00022978	up
Gm5987	164.02	77.8915	2.10574	1.07433	0.00045226	0.0074628	up
Rpl31-ps4	222.195	105.504	2.10603	1.07452	0.000290545	0.00533082	up
Trit1	809.826	384.252	2.10754	1.07556	1.37898e-06	7.47894e-05	up
Gm7407	104.341	49.5031	2.10776	1.07571	0.001424	0.0175057	up
Casq1	85.3351	40.4607	2.10909	1.07662	0.00411102	0.038351	up
Fam50a	1681.15	796.956	2.10946	1.07688	2.8593e-07	2.01498e-05	up
Ngfrap1	3380.61	1601.46	2.11096	1.0779	1.03038e-07	8.41334e-06	up
Rps19-ps2	649.143	307.351	2.11206	1.07865	0.00163109	0.019457	up
LOC102640024	177.967	84.2339	2.11277	1.07914	0.000104367	0.00238086	up
Rpl9-ps6	13327.7	6304.69	2.11393	1.07993	4.06405e-07	2.70871e-05	up
Gm5259	205.044	96.8423	2.11729	1.08222	0.000240227	0.0045906	up
Tmem256	923.138	435.689	2.1188	1.08325	0.000438964	0.00731879	up
Gm14231	170.952	80.5861	2.12136	1.08499	0.000381942	0.00659253	up
Gm7466	263.69	124.302	2.12137	1.085	4.42705e-05	0.00125271	up
2610015P09Rik	378.855	178.495	2.12249	1.08576	9.36977e-06	0.000352131	up
Hnrnpa1l2-ps	340.144	160.193	2.12334	1.08634	1.50265e-05	0.000515513	up
Slc9b1	433.919	204.331	2.12361	1.08652	6.31654e-06	0.000257408	up
Gm12482	534.609	251.645	2.12446	1.0871	3.7737e-05	0.00109874	up
Ndufa6	1947.36	914.669	2.12903	1.0902	2.89214e-07	2.02907e-05	up
Gm18119	113.386	53.2518	2.12923	1.09033	0.00141102	0.0173618	up
Gm8055	69.0755	32.4144	2.13101	1.09154	0.00516015	0.045132	up
Gm7180	283.894	133.188	2.13153	1.09189	4.87048e-05	0.00134886	up
Csl	302.141	141.665	2.13278	1.09274	0.00060004	0.00927213	up
Gm18726	129.865	60.8849	2.13297	1.09286	0.00137406	0.0170396	up
Gm14270	1095.15	512.87	2.13534	1.09447	3.62192e-07	2.45846e-05	up
Cox5b	885.781	414.768	2.13561	1.09465	8.97915e-07	5.28433e-05	up
Rpl35	2023.81	947.126	2.13679	1.09545	3.32403e-06	0.000155835	up
Rpl32	17487.2	8179.67	2.13788	1.09618	4.74758e-08	4.4704e-06	up
Gm5491	346.452	161.85	2.14058	1.098	0.000892893	0.0124186	up
Gm4835	106.669	49.7904	2.14236	1.0992	0.00109444	0.0143743	up
Rps12l1	1722.31	803.885	2.14248	1.09928	2.49597e-07	1.7874e-05	up
Dnajc21	3190.48	1488.78	2.14302	1.09965	7.20355e-08	6.37601e-06	up
Gm6415	137.844	64.2303	2.14609	1.10171	0.000511075	0.00820687	up
Ikbip	362.731	168.996	2.14639	1.10191	1.03678e-05	0.000381728	up
Cox7a1	121.4	56.556	2.14655	1.10202	0.00137454	0.0170396	up
Gm14138	263.263	122.595	2.14742	1.1026	3.35163e-05	0.00100324	up
Trap1a	1438.54	669.105	2.14995	1.1043	1.05803e-07	8.60737e-06	up
Rps12-ps12	104.854	48.7122	2.15252	1.10603	0.0010914	0.0143497	up
Rps18-ps3	9084.6	4218.37	2.15358	1.10674	2.29527e-06	0.00011517	up
Gm7059	811.258	376.151	2.15673	1.10885	7.42819e-07	4.51569e-05	up
Clta	4440.19	2058.12	2.15739	1.10929	4.78358e-08	4.47774e-06	up
Sema4c	373.372	172.971	2.15858	1.11008	1.34497e-05	0.000475423	up
Nfib	272.396	126.192	2.15858	1.11008	2.6927e-05	0.000827371	up
Id2	276.742	127.918	2.16344	1.11333	1.36005e-05	0.000479222	up
Gm2445	64.8164	29.9585	2.16354	1.11339	0.00399855	0.037603	up
Gm9794	12734.7	5886.05	2.16354	1.11339	4.79584e-08	4.47774e-06	up
Gm14730	196.666	90.8684	2.1643	1.1139	0.0018971	0.021661	up
Fam221a	83.183	38.4067	2.16585	1.11493	0.00331876	0.0328078	up
2210013O21Rik	187.883	86.6912	2.16727	1.11588	0.00455384	0.0412853	up
Rpl31-ps11	692.506	319.259	2.1691	1.1171	9.4015e-07	5.50361e-05	up
Hnrnph3	1256.9	578.371	2.17318	1.1198	2.15122e-07	1.58147e-05	up
Hspe1-rs1	2696.44	1237.68	2.17862	1.12341	8.73237e-08	7.43192e-06	up
LOC102632565	23954.7	10984.9	2.18069	1.12479	3.85552e-08	3.72555e-06	up
Enox2	219.315	100.558	2.18097	1.12497	3.53954e-05	0.0010471	up
Gm8680	3282.78	1502.77	2.18448	1.12729	8.92179e-06	0.00033863	up
Spata24	211.479	96.8094	2.18448	1.12729	5.74716e-05	0.00153963	up
Gm3788	1863.87	853.084	2.18486	1.12754	7.83291e-08	6.82389e-06	up
3110040N11Rik	274.426	125.591	2.18509	1.12769	1.70863e-05	0.000578996	up
Fth1	5210.93	2384.77	2.18509	1.12769	2.98037e-08	2.99771e-06	up
Tpt1-ps5	437.266	200.036	2.18593	1.12825	0.00272433	0.0282891	up
Aipl1	108.971	49.8253	2.18706	1.12899	0.000441222	0.00732727	up
Morc4	166.743	76.1499	2.18966	1.13071	0.00015183	0.00320563	up
Snrpg	392.534	179.262	2.18972	1.13075	2.69611e-05	0.000827371	up
Rsrc2	3153.93	1440.12	2.19004	1.13096	4.52579e-08	4.29814e-06	up
LOC102634483	437.392	199.67	2.19057	1.13131	8.18103e-06	0.000317596	up
Sbsn	90.4137	41.2706	2.19075	1.13143	0.00264706	0.0276033	up
Pet100	624.323	284.673	2.19312	1.13299	8.75664e-07	5.18081e-05	up
Phpt1	344.291	156.916	2.19411	1.13364	2.96378e-05	0.000898391	up
Gm2387	641.014	292.092	2.19456	1.13393	0.000161564	0.00335689	up
Rpl31-ps14	632.429	288.17	2.19464	1.13398	0.000517262	0.00828219	up
Rpl35a	2172.38	989.799	2.19477	1.13407	9.90265e-08	8.20696e-06	up
Rps13	3084.31	1405.03	2.1952	1.13435	0.00469983	0.0422069	up
Gm11560	2389.62	1087.72	2.1969	1.13547	0.000164013	0.00339687	up
Sod1	8557.93	3895.05	2.19713	1.13562	1.41484e-08	1.53468e-06	up
Cort	112.096	51.0137	2.19738	1.13578	0.000748648	0.0108801	up
Ascl2	216.119	98.2873	2.19885	1.13675	4.71898e-05	0.00131679	up
Malat1	7154.1	3251.36	2.20034	1.13773	1.50383e-08	1.62326e-06	up
Pgbd1	83.739	38.0306	2.20188	1.13874	0.00303067	0.0306783	up
Gm5237	108.69	49.3406	2.20285	1.13937	0.000615751	0.00945547	up
Zfp61	356.774	161.935	2.2032	1.1396	5.53961e-06	0.000231418	up
Herpud1	239.152	108.401	2.20617	1.14155	4.17081e-05	0.00119394	up
Tfr2	90.3204	40.9329	2.20655	1.14179	0.00118488	0.0152702	up
Ktn1	1481.85	670.142	2.21125	1.14486	7.87348e-08	6.83233e-06	up
Gm12942	174.529	78.8888	2.21234	1.14558	0.000867766	0.0121454	up
Cxcl16	101.284	45.7501	2.21385	1.14655	0.000748841	0.0108801	up
Gm5428	12229.9	5523.77	2.21405	1.14669	4.97428e-06	0.000212083	up
Dbi	3377.45	1523.32	2.21716	1.14872	3.5138e-08	3.44041e-06	up
Lurap1l	59.584	26.8717	2.21735	1.14884	0.00515364	0.0451107	up
Rps12-ps15	101.632	45.7749	2.22026	1.15073	0.00090982	0.0125749	up
Cstb	824.301	371.174	2.22079	1.15108	0.000912016	0.0125817	up
Hmgb1-ps1	269.413	121.224	2.22243	1.15214	0.000143317	0.00304641	up
Ybx1-ps2	3183.32	1432.08	2.22287	1.15242	2.09629e-05	0.000681157	up
Gm10269	1143.38	514.203	2.2236	1.1529	1.06498e-06	6.02706e-05	up
2010204K13Rik	187.795	84.3857	2.22544	1.15409	0.000102941	0.00235207	up
Gm11221	423.461	190.269	2.22559	1.15419	2.04981e-05	0.000671972	up
Gm10154	992.165	445.559	2.22679	1.15496	0.000320434	0.00576001	up
Guca1a	209.719	94.097	2.22875	1.15624	7.83416e-05	0.00192189	up
Smt3h2-ps4	1918.2	860.258	2.22979	1.15691	0.00112048	0.0146191	up
Gngt2	283.471	126.991	2.23222	1.15848	3.59218e-06	0.000165136	up
Gm12312	69.2533	31.022	2.2324	1.15859	0.00524974	0.0456987	up
Gm8319	290.976	130.246	2.23405	1.15966	6.90159e-06	0.000278176	up
Snrpd3	5816.61	2603.17	2.23443	1.15991	9.83285e-09	1.13324e-06	up
Aimp1	2611.16	1165.8	2.2398	1.16337	2.23319e-08	2.32152e-06	up
Rpl9-ps7	7584.22	3382.55	2.24216	1.16489	1.24805e-08	1.36717e-06	up
Gstm1	502.707	223.868	2.24555	1.16707	9.89352e-07	5.68633e-05	up
Rps26	2456.4	1093.42	2.24653	1.1677	1.08188e-06	6.09155e-05	up
Tmem86a	170.678	75.9015	2.24868	1.16908	8.7583e-05	0.00209271	up
Gm8345	80.8692	35.8917	2.25314	1.17194	0.00380594	0.0362095	up
Sncg	123.826	54.8969	2.25561	1.17352	0.000952606	0.0129246	up
Nsa2-ps1	2762.9	1224.86	2.25568	1.17356	1.53134e-08	1.63698e-06	up
Rps2-ps11	108.071	47.9047	2.25596	1.17374	0.000366812	0.00638114	up
Bin1	542.601	240.385	2.25722	1.17455	6.5553e-06	0.000266647	up
Efnb2	140.446	62.0144	2.26473	1.17934	0.000344508	0.00606948	up
Rpl31	824.627	363.929	2.2659	1.18008	1.83389e-06	9.57082e-05	up
Gm6023	226.105	99.6706	2.26853	1.18176	0.00118848	0.0153077	up
Cox14	970.735	427.673	2.26981	1.18257	7.03199e-08	6.25278e-06	up
Gm5450	106.994	47.1372	2.26984	1.18259	0.00459384	0.0415417	up
Rpl24	2610.38	1148.76	2.27234	1.18418	1.3374e-08	1.45783e-06	up
Adam8	190.208	83.5903	2.27548	1.18617	2.53079e-05	0.000796604	up
Igk	711.192	312.418	2.27641	1.18676	0.00247595	0.0264165	up
Gm13418	86.9652	38.1995	2.27661	1.18689	0.00118333	0.0152591	up
Taf15	2245.77	986.179	2.27724	1.18729	1.06526e-08	1.20266e-06	up
Gm2076	86.8674	38.1317	2.27809	1.18782	0.00572423	0.0484382	up
Galnt3	147.27	64.6459	2.2781	1.18783	0.000666327	0.0100488	up
Gm7730	757.006	331.838	2.28125	1.18983	1.87088e-07	1.42755e-05	up
Bex1	7398.11	3242.27	2.28177	1.19015	2.92827e-09	4.07526e-07	up
BC021767	330.41	144.783	2.2821	1.19036	0.00218855	0.0242005	up
Gm6251	353.142	154.63	2.28379	1.19143	5.35742e-05	0.00146176	up
Gm10713	224.16	98.1425	2.28403	1.19158	1.72728e-05	0.000584423	up
Tap2	132.512	58.0059	2.28446	1.19186	0.000133927	0.00289691	up
Rpl35a-ps2	1980.13	866.025	2.28645	1.19311	0.000780174	0.0112029	up
Snrpf	512.167	223.962	2.28685	1.19336	0.00354891	0.0344431	up
Gm9118	10507.6	4593.18	2.28765	1.19387	4.11461e-09	5.48482e-07	up
Dnajc2	4095.65	1788.71	2.28973	1.19518	7.41166e-09	8.86515e-07	up
Gm2614	4250.09	1854.04	2.29234	1.19682	1.17067e-05	0.000422586	up
Gm10086	260.119	113.29	2.29605	1.19915	0.000686737	0.0102056	up
Gm8264	71.7563	31.1748	2.30174	1.20273	0.00374543	0.0358008	up
Rpl19-ps12	263.611	114.458	2.30313	1.20359	4.53178e-06	0.000197012	up
Ndufa5	891.026	386.846	2.30331	1.20371	2.64571e-05	0.000819949	up
Uba52	1842.18	799.396	2.30446	1.20443	0.00319288	0.0319339	up
Ndufb3	462.312	200.462	2.30623	1.20554	5.35375e-07	3.44383e-05	up
Tdrkh	168.638	73.1173	2.3064	1.20564	7.24683e-05	0.00181219	up
Ndufs4	1678.07	724.987	2.31463	1.21078	1.11261e-08	1.24973e-06	up
Gm11448	141.962	61.2464	2.31788	1.21281	6.85847e-05	0.00174473	up
Trim68	119.665	51.5105	2.32313	1.21607	0.000199645	0.00399795	up
Rpl19-ps1	7383.34	3178.09	2.3232	1.21611	0.000108882	0.00246103	up
Gm8934	981.304	422.247	2.32401	1.21661	1.73639e-05	0.000586608	up
Ndufb2	1458.72	627.014	2.32646	1.21814	6.86776e-09	8.32378e-07	up
Gm8894	1716.19	737.67	2.3265	1.21816	6.4533e-09	7.93325e-07	up
Hexa	1367.23	586.238	2.33221	1.2217	0.00598558	0.0499619	up
Gm9333	449.832	192.774	2.33347	1.22248	3.43376e-07	2.3597e-05	up
Ptgr1	644.312	275.146	2.34171	1.22756	0.00308652	0.0311013	up
Snora65	434.271	185.13	2.34576	1.23006	2.10032e-06	0.000106109	up
Rps2-ps9	126.204	53.7871	2.34637	1.23043	0.000273414	0.00510988	up
Mrpl42	948.99	403.251	2.35335	1.23472	4.04884e-06	0.00018173	up
Mrpl52	409.969	173.872	2.35788	1.23749	4.3147e-07	2.86714e-05	up
Gm2000	7044.55	2986.18	2.35905	1.2382	1.26292e-09	1.93933e-07	up
Gm5865	147.15	62.2519	2.36378	1.2411	4.36272e-05	0.00123767	up
Gm6520	86.9704	36.7633	2.36569	1.24226	0.00111055	0.0145153	up
Tmem29	210.15	88.7897	2.36683	1.24295	0.00421949	0.0389849	up
Pfkfb2	764.359	322.886	2.36727	1.24323	6.64628e-08	5.97841e-06	up
Rps15a	4568.62	1929.8	2.36741	1.24331	2.23153e-09	3.2274e-07	up
Higd1a	585.92	247.132	2.37088	1.24542	1.44831e-06	7.77604e-05	up
Trmt13	657.191	277.087	2.37179	1.24597	5.78281e-08	5.30963e-06	up
Rps13-ps4	2529.31	1066.38	2.37185	1.24602	1.74128e-09	2.58598e-07	up
Gm12626	107.429	45.2827	2.3724	1.24635	0.00032562	0.00582954	up
Cd63-ps	999.118	420.559	2.37569	1.24835	0.000220822	0.00431656	up
Mipol1	288.29	121.218	2.37828	1.24992	4.31188e-06	0.000189314	up
LOC102635465	97.0741	40.8147	2.37841	1.25	0.00132547	0.0165612	up
Cep112	86.2708	36.2359	2.38081	1.25145	0.00104042	0.0138439	up
Tpt1	4075.96	1711.92	2.38093	1.25152	7.26294e-05	0.00181393	up
LOC102638382	979.563	411.356	2.3813	1.25175	1.18713e-08	1.31344e-06	up
Rpl13	5565.25	2336.32	2.38206	1.25221	6.73342e-10	1.12877e-07	up
Fam162a	1177.53	494.031	2.38351	1.25309	4.86928e-09	6.33808e-07	up
Gm12612	95.2271	39.9187	2.38552	1.25431	0.0021157	0.023585	up
Gm7289	407.211	170.657	2.38613	1.25468	2.84558e-07	2.01172e-05	up
Gm9354	176.868	73.8326	2.39553	1.26035	0.00123789	0.0157646	up
P4ha1	1622.1	676.11	2.39916	1.26253	1.8996e-09	2.78373e-07	up
Rpl17-ps9	628.955	261.935	2.40119	1.26375	0.00346758	0.0339216	up
Gm4705	441.414	183.808	2.40149	1.26393	1.31901e-06	7.17127e-05	up
Gm5566	731.418	304.479	2.40219	1.26435	3.26672e-08	3.22705e-06	up
Gm7413	133.204	55.4289	2.40316	1.26493	0.000138865	0.00297753	up
Rps11-ps4	172.789	71.8359	2.40533	1.26623	1.04681e-05	0.000384142	up
Gm7108	66.313	27.5604	2.40609	1.26669	0.00304765	0.0308079	up
Ccdc68	74.3204	30.8805	2.40671	1.26706	0.00205317	0.0230271	up
Gm10250	7837.25	3250.25	2.41128	1.2698	1.05984e-08	1.20266e-06	up
Ctsl	2001.98	830.24	2.41133	1.26983	0.000239941	0.0045906	up
2900041M22Rik	130.573	54.0637	2.41516	1.27212	0.00121203	0.0155609	up
Rps19-ps10	237.128	97.9246	2.42154	1.27592	1.0991e-05	0.000400014	up
Ckmt1	814.514	335.95	2.42451	1.27769	8.11089e-09	9.49618e-07	up
Vkorc1	843.803	347.053	2.43134	1.28175	5.25243e-09	6.67965e-07	up
Gm4963	2086.84	857.401	2.43391	1.28328	8.50701e-10	1.38414e-07	up
Gm7866	2958.05	1213.04	2.43853	1.28601	9.66861e-07	5.63019e-05	up
Gm7859	281.124	115.248	2.4393	1.28647	9.95807e-07	5.70861e-05	up
Gm7614	209.611	85.8962	2.44028	1.28705	5.80843e-06	0.000240718	up
Gm13573	686.074	281.073	2.44091	1.28742	1.17146e-08	1.30262e-06	up
Gm13886	222.242	91.0312	2.44138	1.2877	5.79372e-06	0.000240718	up
Procr	116.718	47.7484	2.44443	1.2895	6.85971e-05	0.00174473	up
Rpl28-ps3	1352.03	553.037	2.44474	1.28968	2.77207e-06	0.000135409	up
Gm6444	107.963	44.1555	2.44507	1.28988	0.00031578	0.00569949	up
Rpl27-ps2	92.047	37.6124	2.44725	1.29116	0.00048071	0.00782719	up
Gm2904	75.8204	30.955	2.44938	1.29242	0.000897444	0.0124662	up
Insl6	76.0563	31.0326	2.45085	1.29328	0.00109795	0.0143931	up
Hsf4	93.3491	38.0367	2.45418	1.29524	0.000441398	0.00732727	up
Rps12-ps10	458.237	186.679	2.45468	1.29553	0.00361871	0.0349062	up
Rpl5-ps1	5357.13	2182.01	2.45513	1.2958	0.000105941	0.00241179	up
Gm4540	356.371	145.129	2.45556	1.29605	0.00074848	0.0108801	up
Rpl22	23638.5	9611.8	2.45932	1.29826	1.22258e-10	2.48195e-08	up
Eny2	868.833	352.594	2.46412	1.30107	6.50616e-09	7.95405e-07	up
Gm9416	102.886	41.7461	2.46457	1.30134	0.000201191	0.00402164	up
Rps18-ps1	387.687	157.141	2.46713	1.30284	5.50262e-06	0.00023061	up
Gm5436	549.489	222.679	2.46763	1.30313	3.16535e-08	3.15508e-06	up
Rps6-ps2	162.011	65.6485	2.46786	1.30326	2.67551e-05	0.000823763	up
Rpl23	2335.67	945.645	2.46992	1.30447	6.58926e-10	1.11303e-07	up
Gm11808	10807.1	4373.5	2.47103	1.30511	2.89757e-05	0.000881944	up
Rps15-ps3	7353.78	2974.06	2.47264	1.30605	1.17748e-10	2.41253e-08	up
Gm2830	477.541	193.075	2.47334	1.30646	0.00240747	0.025873	up
LOC102633332	492.022	198.671	2.47657	1.30834	0.00372627	0.0356948	up
Dnajc19	183.283	73.9443	2.47866	1.30956	7.95033e-06	0.000311559	up
Gm4342	682.646	275.399	2.47875	1.30961	3.73223e-07	2.51789e-05	up
Gm3671	66.1575	26.6	2.48712	1.31448	0.00187219	0.0214858	up
Gm5456	104.72	42.0688	2.48926	1.31572	0.00032362	0.00580314	up
LOC102640624	119.561	47.986	2.49159	1.31707	7.52944e-05	0.00187204	up
Rps6	14483.2	5797.17	2.49832	1.32096	6.03089e-11	1.30835e-08	up
Gm17060	173.307	69.3283	2.4998	1.32181	0.00033858	0.00599367	up
Lrrc27	133.293	53.2763	2.50192	1.32304	7.86978e-05	0.00192636	up
Rpl37	1335.15	532.933	2.50529	1.32498	1.53816e-09	2.29975e-07	up
Gm13612	130.629	52.1068	2.50695	1.32593	4.56074e-05	0.00128071	up
Gm12543	304.236	121.274	2.50868	1.32693	8.77984e-07	5.18081e-05	up
Tpm2	1171.27	466.451	2.51102	1.32828	1.028e-09	1.63652e-07	up
Tmem232	167.536	66.6807	2.51252	1.32913	6.19373e-06	0.000253805	up
Anapc15-ps	149.69	59.5426	2.51399	1.32998	2.25082e-05	0.000723371	up
Gm14094	51.0751	20.2483	2.52244	1.33482	0.00433509	0.0398037	up
Gm11307	47.5783	18.8121	2.52913	1.33864	0.00585736	0.0492072	up
Cd68	444.485	175.699	2.52981	1.33903	3.86127e-06	0.000174017	up
Prelid2	685.548	270.673	2.53276	1.34071	2.26576e-07	1.65468e-05	up
Smc1b	88.684	34.939	2.53826	1.34384	0.000543064	0.00861428	up
Gm19705	273.624	107.705	2.5405	1.34511	8.25654e-07	4.93786e-05	up
Plekhn1	138.77	54.5748	2.54275	1.34639	1.43378e-05	0.000498065	up
Rimbp2	56.8216	22.2929	2.54887	1.34986	0.00173557	0.0203523	up
Vamp8	178.237	69.8056	2.55333	1.35238	3.84614e-06	0.000173688	up
Rps3a1	6376.8	2497.14	2.55364	1.35255	5.73338e-11	1.25612e-08	up
D9Wsu149	87.4887	34.2431	2.55493	1.35328	0.000351122	0.00615659	up
Gm13456	142215	55455.9	2.56448	1.35866	1.14462e-06	6.39599e-05	up
Gm9843	12294.4	4786.49	2.56855	1.36096	1.96336e-10	3.81098e-08	up
Gm11263	2361.71	918.632	2.5709	1.36227	8.40396e-11	1.7881e-08	up
Gm5621	946.296	367.307	2.57631	1.36531	8.99731e-10	1.45323e-07	up
Tbcb	4975.59	1930.58	2.57725	1.36583	2.03997e-05	0.000669739	up
Gm21927	4741.84	1838.35	2.57939	1.36703	3.13737e-11	7.30776e-09	up
Gm13826	6870.88	2663.11	2.58002	1.36738	1.47396e-11	3.83715e-09	up
Gm13719	67.7747	26.2006	2.58676	1.37115	0.000821906	0.0116584	up
Gm6476	103.685	40.0515	2.58879	1.37228	9.9542e-05	0.00229087	up
Gm4833	2153.54	830.528	2.59298	1.37461	2.0462e-08	2.14589e-06	up
LOC102638183	1009.42	387.753	2.60324	1.38031	5.87738e-10	1.00818e-07	up
Hspe1	9249.59	3553.01	2.60331	1.38035	6.98545e-12	2.2082e-09	up
Gm5453	921.555	353.659	2.60577	1.38171	4.29666e-05	0.00122206	up
Wbp5	2561.51	982.237	2.60783	1.38285	3.38479e-11	7.80195e-09	up
Gm10260	15503.2	5938.57	2.61059	1.38438	1.68342e-10	3.3003e-08	up
LOC102635997	353.456	135.281	2.61275	1.38557	0.000218828	0.00429276	up
Rpl36a-ps2	6540.61	2501.46	2.61472	1.38666	1.37364e-11	3.61855e-09	up
Gm19620	68.2916	26.1085	2.61568	1.38719	0.0007543	0.010945	up
Gm5590	57.2366	21.8666	2.61754	1.38821	0.00084445	0.0119095	up
Gm8925	250.288	95.5006	2.6208	1.39001	3.76487e-07	2.53219e-05	up
Rpl14-ps1	20784.4	7922.27	2.62354	1.39152	4.54225e-12	1.57048e-09	up
Atpif1	3097.31	1178.13	2.629	1.39451	1.7188e-11	4.27343e-09	up
Gm6450	472.479	179.544	2.63155	1.39591	8.06754e-07	4.8379e-05	up
Gap43	306.294	116.042	2.63952	1.40027	2.06277e-05	0.000673229	up
Gm10263	660.883	250.138	2.64208	1.40167	2.08455e-05	0.000678336	up
Gm14303	3451.47	1305.45	2.64389	1.40266	3.80148e-06	0.000172023	up
Gstm2	203.826	76.9379	2.64922	1.40557	1.1955e-06	6.63005e-05	up
Gm12571	97.3127	36.7216	2.65002	1.406	0.000121195	0.00267112	up
Rps3a3	7227.52	2726.76	2.65059	1.40631	8.84419e-12	2.68088e-09	up
Gm18736	147.643	55.6798	2.65164	1.40688	4.40107e-06	0.000192084	up
Gm6477	2645.58	997.525	2.65214	1.40716	1.91927e-06	9.8997e-05	up
Gm8451	1212.32	456.85	2.65364	1.40798	7.47915e-09	8.89778e-07	up
Gm8137	74.9784	28.2534	2.65379	1.40805	0.000737299	0.010768	up
Gm4532	47.4356	17.8702	2.65446	1.40842	0.00249309	0.0265226	up
Ccdc60	95.7632	36.0169	2.65884	1.4108	0.000137054	0.00294726	up
Gm10120	904.724	339.786	2.66263	1.41285	1.36617e-05	0.000479849	up
LOC102636425	53.4342	20.0543	2.66448	1.41385	0.00208152	0.0232625	up
Snhg1	2521.53	945.977	2.66553	1.41442	0.00336535	0.0331118	up
Gm10020	3270.86	1227.02	2.66569	1.41451	1.35282e-05	0.000477435	up
Rps15a-ps2	101.626	38.0055	2.67398	1.41899	8.92421e-05	0.00211656	up
A730063M14Rik	52.3528	19.5772	2.67417	1.41909	0.00127687	0.0161271	up
Gm7476	1152.02	430.755	2.67442	1.41922	1.56657e-10	3.12298e-08	up
Sdcbp2	91.4067	34.1779	2.67444	1.41923	4.82345e-05	0.00133751	up
Gm8172	3904.01	1459.55	2.6748	1.41943	9.15359e-12	2.70068e-09	up
Lxn	88.3354	33.0155	2.67558	1.41985	0.000113126	0.00253719	up
Acn9	139.302	51.9438	2.68178	1.42319	0.000851284	0.011983	up
Mthfs	109.391	40.7355	2.6854	1.42514	6.58887e-05	0.00169731	up
Rpl17	348.63	129.815	2.68559	1.42524	2.58831e-08	2.63936e-06	up
Gm6750	242.01	89.9203	2.69138	1.42835	0.0025582	0.0269176	up
LOC102639044	2000.18	742.01	2.69562	1.43062	1.75715e-11	4.32025e-09	up
Gm15772	11730.7	4350	2.69672	1.4312	4.54817e-06	0.000197337	up
Rpl38-ps2	6449.13	2385.76	2.70317	1.43465	2.25785e-12	8.61409e-10	up
Gm7287	132.131	48.8736	2.70353	1.43484	1.45118e-05	0.000503317	up
Ndrg1	3705.96	1370.18	2.70473	1.43548	1.99696e-11	4.8559e-09	up
Cnn1	46.4613	17.1721	2.70562	1.43596	0.0042072	0.0389201	up
Gm6274	1078.81	397.858	2.71155	1.43912	0.000628517	0.00961813	up
Pygl	156.299	57.6347	2.71189	1.4393	1.67259e-06	8.91834e-05	up
Rps3a2	13611.4	5018.46	2.71226	1.4395	6.92527e-11	1.48779e-08	up
Gm6807	8397.81	3093.26	2.71488	1.44089	6.70587e-08	6.00759e-06	up
Mrpl13	1993.92	734.365	2.71516	1.44104	1.08082e-11	3.02739e-09	up
Gm13192	429.968	158.208	2.71775	1.44241	0.000361782	0.00631847	up
LOC102636101	543.231	199.874	2.71787	1.44248	0.000314182	0.00567528	up
Vstm5	166.324	61.1692	2.71908	1.44312	7.33149e-07	4.503e-05	up
LOC102638051	37.77	13.8765	2.72186	1.44459	0.00390505	0.0369594	up
Gm12848	147.861	54.2993	2.72308	1.44524	2.3513e-05	0.000749705	up
Gm7765	38.5228	14.143	2.7238	1.44562	0.00299166	0.0303667	up
Gm8767	236.036	86.5451	2.72732	1.44748	5.57427e-07	3.55468e-05	up
Rpl21-ps11	241.985	88.6417	2.72992	1.44886	0.00304508	0.0307959	up
Rps12-ps18	119.605	43.7747	2.73228	1.4501	1.95553e-05	0.000650707	up
Gm7436	103.355	37.7724	2.73625	1.4522	7.17008e-05	0.00180487	up
Rpl31-ps9	4159.45	1518.17	2.73979	1.45406	2.85375e-09	3.9967e-07	up
Gm7191	173.197	63.015	2.7485	1.45864	6.61481e-05	0.00170201	up
LOC102633274	66.2886	24.1149	2.74886	1.45883	0.000584488	0.00907196	up
Gm6402	500.992	181.922	2.75388	1.46146	8.8863e-08	7.46582e-06	up
Hist3h2ba	89.6272	32.5425	2.75416	1.46161	5.80353e-05	0.0015491	up
Ifi30	2805.03	1017.88	2.75575	1.46245	2.13787e-12	8.44763e-10	up
Gm7429	180.83	65.5242	2.75975	1.46454	2.30474e-05	0.000736985	up
LOC101056035	197.752	71.6277	2.76083	1.4651	6.78348e-07	4.20462e-05	up
LOC102631919	46.4649	16.8213	2.76227	1.46585	0.00199856	0.0225979	up
Aldoart2	1142.77	413.434	2.76409	1.4668	8.59606e-08	7.34416e-06	up
Tsga10	33.6698	12.172	2.76616	1.46789	0.00580161	0.0489619	up
Gm4674	369.622	133.517	2.76835	1.46903	6.07012e-09	7.54605e-07	up
Txn1	2778.23	1001.12	2.77512	1.47255	1.32017e-12	5.64001e-10	up
Rnf128	487.625	175.436	2.7795	1.47482	8.22746e-10	1.34857e-07	up
Pik3ip1	144.581	51.9783	2.78156	1.4759	8.80617e-06	0.000336762	up
Fstl3	131.687	47.2921	2.78455	1.47745	0.00283538	0.0292363	up
LOC102633307	60.6229	21.7655	2.78528	1.47782	0.00250738	0.0265852	up
Gm10247	308.238	110.594	2.78711	1.47877	1.12279e-05	0.000407966	up
Cryab	101.674	36.39	2.794	1.48233	0.000331131	0.00590909	up
Klhl10	55.5778	19.8896	2.79431	1.48249	0.00128954	0.0162038	up
Gm5216	280.62	100.273	2.79856	1.48469	0.000180655	0.00368097	up
Gm17222	67.8807	24.2431	2.8	1.48542	0.00550664	0.0470467	up
Mfsd7c	80.0136	28.5377	2.80378	1.48737	6.78991e-05	0.00173295	up
Gm7926	492.569	175.493	2.80677	1.48891	6.32869e-08	5.76301e-06	up
Stmn2	11404.1	4057.8	2.81041	1.49078	1.6523e-11	4.20255e-09	up
LOC102640958	68.6858	24.4292	2.81163	1.49141	0.00113033	0.0147129	up
LOC102635290	59.5039	21.1529	2.81304	1.49213	0.000422145	0.00713615	up
Gm4118	53.3909	18.9761	2.81359	1.49241	0.0006539	0.00992467	up
S100a1	58.6549	20.8442	2.81397	1.49261	0.00114686	0.0148982	up
Gm6425	99.1081	35.1995	2.81561	1.49345	0.00378095	0.0360158	up
Gm5075	312.778	110.925	2.81971	1.49555	0.000508299	0.0081741	up
Rps25	7322.04	2596.5	2.81996	1.49568	0.000107598	0.00244199	up
Rps6-ps3	2696.93	955.71	2.82191	1.49667	1.12317e-10	2.34467e-08	up
Mrpl21	1619	573.645	2.8223	1.49687	2.46506e-12	9.24521e-10	up
Gm20762	304.285	107.794	2.82283	1.49714	7.63865e-09	9.03894e-07	up
Snora3	61.3779	21.6985	2.82867	1.50013	0.000784705	0.0112534	up
Tekt2	79.1662	27.9332	2.83413	1.5029	0.000345404	0.00608043	up
Adat2	513.484	180.919	2.8382	1.50498	0.000195449	0.0039353	up
Saysd1	202.075	71.088	2.8426	1.50721	0.00022287	0.00434891	up
AF357425	45.1354	15.874	2.84335	1.50759	0.00574588	0.0485842	up
Gm11361	20621	7247.97	2.84507	1.50846	6.07357e-07	3.79649e-05	up
Gm5880	792.543	278.323	2.84756	1.50973	2.07475e-11	4.99024e-09	up
Alox12b	104.432	36.5987	2.85343	1.5127	1.93824e-05	0.000647875	up
Rps23	3305.43	1156.34	2.85852	1.51527	3.19052e-12	1.15738e-09	up
LOC102636129	62.5933	21.889	2.85957	1.5158	0.000458361	0.00754891	up
Il2rg	41.7362	14.5727	2.864	1.51803	0.00196828	0.0223584	up
Rps23-ps	6177.67	2151.41	2.87145	1.52178	3.5302e-08	3.44125e-06	up
Gm13216	117.077	40.757	2.87256	1.52234	9.3889e-06	0.000352131	up
LOC102638590	83.5265	29.0565	2.87462	1.52337	6.9975e-05	0.00176557	up
Gm6916	225.55	78.3495	2.87876	1.52545	7.5316e-07	4.56601e-05	up
LOC102633874	50.1551	17.4079	2.88118	1.52666	0.00107829	0.0142111	up
Gng8	82.9152	28.7582	2.88319	1.52766	0.00011931	0.00263746	up
Gm13450	58.485	20.2815	2.88366	1.5279	0.00106989	0.014151	up
Gm6977	187.819	65.0885	2.88559	1.52887	6.60187e-06	0.000268048	up
Gm3552	3265.79	1122.48	2.90943	1.54074	1.84353e-09	2.71958e-07	up
Gm12181	154.059	52.9244	2.91092	1.54147	1.14927e-06	6.40581e-05	up
P4ha2	766.538	263.229	2.91205	1.54204	1.77468e-07	1.36421e-05	up
Rps25-ps1	9389.84	3224.35	2.91216	1.54209	7.07592e-14	3.9144e-11	up
Timm10	3712.65	1274.85	2.91222	1.54212	1.95065e-06	9.95299e-05	up
Gm21571	91.8826	31.5183	2.91521	1.5436	8.69772e-05	0.00208068	up
Gm11826	601.42	205.074	2.9327	1.55223	2.61222e-11	6.14929e-09	up
Gm6390	43.7863	14.9254	2.93367	1.55271	0.00230655	0.0250685	up
Tmprss13	29.495	10.0172	2.94444	1.55799	0.00131578	0.0164495	up
Rps12	890.973	301.571	2.95444	1.56288	5.09593e-12	1.70853e-09	up
Dkkl1	333.37	112.172	2.97196	1.57141	8.36288e-07	4.98798e-05	up
Gm14586	16588.9	5562.82	2.9821	1.57633	9.83893e-07	5.68449e-05	up
Itpr2	531.284	178.145	2.9823	1.57643	4.91392e-06	0.000209914	up
Ccdc82	41.7177	13.9842	2.98321	1.57686	0.000808635	0.0115071	up
LOC101056240	88.7054	29.7187	2.98483	1.57765	3.66022e-05	0.00107153	up
Gm6665	281.474	94.2519	2.9864	1.57841	5.68362e-09	7.14586e-07	up
Zap70	411.542	137.668	2.98939	1.57985	1.49517e-09	2.25068e-07	up
Rpl30	804.588	269.069	2.99027	1.58028	9.33607e-05	0.00219076	up
Alox5ap	34.4356	11.5065	2.9927	1.58145	0.00340647	0.0334718	up
Gm6419	320.408	106.876	2.99793	1.58397	1.52164e-08	1.63451e-06	up
Gm10054	323.78	107.815	3.00311	1.58646	3.80181e-09	5.19299e-07	up
Plac8	65.159	21.6783	3.00572	1.58771	0.00291415	0.0298168	up
Mctp1	70.0699	23.2675	3.0115	1.59048	0.000630777	0.00964604	up
Gm5703	40.2941	13.3698	3.01382	1.59159	0.00377633	0.0359873	up
Gm3815	1715.04	568.83	3.01503	1.59217	9.67399e-12	2.78008e-09	up
Pglyrp1	32.7198	10.8329	3.0204	1.59474	0.00416678	0.0386755	up
Rps24-ps3	3498.26	1156.45	3.025	1.59693	1.20469e-11	3.25089e-09	up
Gm8292	1954.6	646.123	3.02512	1.59699	8.88215e-05	0.00211399	up
Lbh	61.1993	20.1513	3.03699	1.60264	0.000140559	0.00300512	up
Gm16373	82.7299	27.2204	3.03927	1.60372	0.000422956	0.00714441	up
Gm13408	4704.91	1545.57	3.04413	1.60603	3.01238e-05	0.000910628	up
Gm8606	1009.27	331.204	3.04727	1.60752	1.04137e-06	5.92992e-05	up
Gm8900	110.73	36.3148	3.04918	1.60842	3.70598e-06	0.000169084	up
Rpl31-ps8	7740.03	2535.29	3.05292	1.61019	5.08762e-15	3.63157e-12	up
Serf1	60.1707	19.7015	3.05412	1.61075	0.000881541	0.0122782	up
Gm12222	108.58	35.5497	3.05431	1.61085	1.30123e-05	0.000462921	up
Gm9457	1191.89	388.575	3.06734	1.61699	4.45653e-10	7.88105e-08	up
Vldlr	99.8027	32.4847	3.0723	1.61932	9.54183e-06	0.000356658	up
Gm11993	1649.23	536.029	3.07676	1.62141	2.79156e-08	2.83356e-06	up
Gm19196	53.276	17.3069	3.07832	1.62214	0.000991082	0.0133279	up
Gm6974	111.325	36.1098	3.08295	1.62431	8.20621e-06	0.000317832	up
LOC102640707	11587.3	3755.85	3.08514	1.62534	1.20583e-08	1.32749e-06	up
Gm18949	346.596	111.836	3.09915	1.63187	3.82582e-10	6.88275e-08	up
Gm7428	233.016	75.1763	3.0996	1.63208	1.33881e-05	0.000474002	up
Fau	3851.64	1241.43	3.10258	1.63347	8.52425e-08	7.31103e-06	up
Rpl26	34987.7	11265	3.10587	1.635	8.87949e-08	7.46582e-06	up
LOC102634854	98.0626	31.515	3.11162	1.63767	0.00172515	0.020273	up
Tfpi	583.707	187.573	3.11188	1.63779	1.32538e-12	5.64001e-10	up
Rpl19-ps10	82.346	26.4497	3.1133	1.63845	0.000476141	0.00778182	up
Gm8186	2999.84	961.371	3.12037	1.64172	4.36464e-12	1.53303e-09	up
1700003M07Rik	86.3142	27.659	3.12066	1.64185	0.00182033	0.0211118	up
Prss42	160.171	51.2761	3.1237	1.64326	5.04885e-05	0.0013913	up
Gm5842	139.844	44.7413	3.12563	1.64415	0.000106385	0.00241694	up
Gm8185	62.6627	20.0125	3.13117	1.6467	0.00154514	0.0186554	up
Rps19-ps5	271.679	86.4372	3.14308	1.65218	0.000916679	0.012613	up
Car8	202.059	64.2688	3.14397	1.65259	8.39348e-08	7.22688e-06	up
Gata1	126.988	40.3571	3.1466	1.65379	0.00262355	0.0274098	up
LOC102638850	2739.04	869.806	3.14903	1.65491	1.18289e-11	3.23148e-09	up
Gm5406	125.311	39.7227	3.15464	1.65747	1.73059e-06	9.20283e-05	up
LOC102638436	23.0644	7.27301	3.17123	1.66504	0.00222017	0.0244539	up
Flt3l	54.7636	17.2584	3.17316	1.66592	0.000386265	0.0066464	up
Gm8253	411.011	129.353	3.17744	1.66787	1.02147e-08	1.17115e-06	up
Cd300lf	31.2379	9.82252	3.18023	1.66913	0.0032575	0.032375	up
Car12	77.8024	24.4192	3.18612	1.6718	8.35924e-05	0.00202974	up
Gm10043	49.6678	15.5758	3.18878	1.67301	0.000674901	0.0101038	up
Rdh12	68.1574	21.3675	3.18977	1.67345	6.19202e-05	0.00161577	up
Gm14046	248.275	77.4448	3.20582	1.6807	0.000150834	0.00319536	up
Gm10288	45059.7	14051.9	3.20667	1.68108	9.32163e-14	4.91117e-11	up
Col7a1	666.622	207.166	3.21782	1.68608	1.35486e-07	1.06692e-05	up
Gm13549	53.7341	16.6884	3.21985	1.687	0.000342053	0.00604066	up
Rpl19-ps7	9417.33	2916.19	3.22933	1.69123	2.64374e-09	3.77423e-07	up
Gm6814	27.9625	8.65219	3.23184	1.69235	0.00511434	0.0448732	up
Gm9763	106.962	32.9225	3.2489	1.69995	0.000462492	0.00760328	up
Rps19-ps9	44.1128	13.577	3.24908	1.70003	0.000480045	0.00782211	up
Gm3635	110.015	33.8598	3.24912	1.70005	4.23776e-05	0.00120982	up
Gm16415	35.6264	10.9532	3.25261	1.7016	0.000868433	0.0121471	up
Gm5586	4791.1	1466.27	3.26755	1.70821	3.13702e-16	2.77664e-13	up
Car4	61.8962	18.8181	3.28918	1.71773	0.000486486	0.00789798	up
LOC102631867	115.901	35.2114	3.29157	1.71878	2.40793e-07	1.74126e-05	up
LOC102636153	94.9219	28.7994	3.29597	1.7207	1.75267e-06	9.27824e-05	up
LOC102638598	84.5775	25.6156	3.3018	1.72325	0.00409098	0.0382608	up
Gm9058	717.881	216.908	3.3096	1.72666	1.67702e-12	6.87207e-10	up
Gm14274	133.98	40.4481	3.31238	1.72787	3.19528e-07	2.2117e-05	up
Rassf1	665.666	200.791	3.31522	1.72911	2.64606e-12	9.75866e-10	up
Rps12-ps9	1848.83	555.948	3.32555	1.73359	0.00453799	0.0411881	up
Serpini1	94.4206	28.3669	3.32854	1.73489	0.00247	0.0263785	up
Rpl27-ps1	1803.9	541.392	3.33196	1.73637	7.37623e-07	4.50888e-05	up
Gm7536	16947	5083.91	3.33345	1.73702	3.55335e-07	2.41934e-05	up
Hrk	136	40.7643	3.33626	1.73823	1.78171e-07	1.36421e-05	up
Rpl21	1389.43	416.185	3.33848	1.73919	5.25649e-11	1.1749e-08	up
1190002F15Rik	112.849	33.7284	3.34583	1.74236	1.29133e-05	0.000460879	up
Tomm7	1287.93	384.401	3.35049	1.74437	1.09775e-12	4.85819e-10	up
Gm15483	446.535	133.021	3.35687	1.74711	1.61382e-07	1.25741e-05	up
Gm14665	25.0998	7.42777	3.37919	1.75668	0.0055687	0.0473965	up
Gm2986	70.4846	20.7909	3.39017	1.76136	0.000573092	0.00898437	up
Hspe1-ps2	41.609	12.2087	3.40815	1.76899	0.000759364	0.0109897	up
LOC102634683	24.9092	7.30301	3.41081	1.77012	0.00170427	0.0200809	up
Gm8460	102.963	30.14	3.41616	1.77238	3.25775e-06	0.000153433	up
Fam183b	127.38	37.1406	3.42966	1.77807	2.03859e-07	1.52399e-05	up
Gm8960	743.911	216.652	3.43368	1.77975	1.4553e-14	8.94527e-12	up
Gm11658	46.352	13.4509	3.44603	1.78493	0.000585203	0.00907196	up
Gm13196	1717.35	498.135	3.44757	1.78558	1.96336e-16	1.81022e-13	up
Rps12-ps1	674.171	195.182	3.45406	1.78829	4.15557e-14	2.41985e-11	up
Foxi3	30.1257	8.71059	3.45851	1.79015	0.00443212	0.040527	up
Gm8697	27.4599	7.89485	3.4782	1.79834	0.00409419	0.0382747	up
Gm6181	40.6563	11.6587	3.48721	1.80207	0.000520706	0.00833129	up
LOC102640578	29.2131	8.36451	3.4925	1.80426	0.00376902	0.0359608	up
Jsrp1	85.7924	24.5388	3.49619	1.80579	8.02587e-06	0.000313394	up
Gm7589	1524.66	435.194	3.5034	1.80875	9.3086e-17	9.36275e-14	up
LOC102636169	28.6005	8.14059	3.51332	1.81284	0.00533666	0.0461648	up
Atp1a2	67.6158	19.243	3.51378	1.81302	0.000318919	0.00573742	up
Gm13039	76.2152	21.6366	3.52251	1.8166	1.47172e-05	0.000506472	up
Gm12117	36.682	10.3639	3.53939	1.8235	0.00103516	0.0137905	up
Neb	61.4942	17.2723	3.56027	1.83199	0.000808553	0.0115071	up
Gm17994	29.19	8.19243	3.56304	1.83311	0.00315889	0.0316722	up
Fn3k	30.8138	8.63951	3.56661	1.83455	0.00480167	0.0428347	up
Gm18680	30.9058	8.591	3.59746	1.84698	0.0022514	0.0246742	up
Gm14217	5495.31	1525.71	3.6018	1.84872	1.70942e-07	1.32723e-05	up
Gm15466	167.101	46.2718	3.61129	1.85251	5.82257e-09	7.2792e-07	up
Gm12109	67.6985	18.7437	3.6118	1.85272	1.47054e-05	0.000506472	up
Txn-ps1	375.768	103.879	3.61736	1.85494	1.45562e-12	6.07734e-10	up
Uqcrb	1430.42	392.487	3.6445	1.86572	2.19741e-17	2.43121e-14	up
Gm7539	75.6551	20.7246	3.6505	1.86809	1.24197e-05	0.000445419	up
Gm7027	7099.12	1938.45	3.66227	1.87274	1.64985e-16	1.5873e-13	up
Gm6937	538.345	146.746	3.66854	1.87521	0.00470699	0.0422315	up
E130201H02Rik	102.478	27.8196	3.68366	1.88114	8.46045e-07	5.0326e-05	up
LOC102633666	27.1487	7.31226	3.71276	1.89249	0.00348711	0.0340225	up
Rps11-ps3	126.073	33.7835	3.73179	1.89987	7.65265e-08	6.71975e-06	up
Gm12643	170.088	45.5616	3.73315	1.90039	5.30925e-09	6.71331e-07	up
Gm20570	93.3645	25.0059	3.7337	1.90061	5.07176e-07	3.28152e-05	up
Gm12599	979.983	262.214	3.73734	1.90201	6.94703e-10	1.15582e-07	up
LOC102632251	32.7948	8.77168	3.73871	1.90254	0.000667105	0.0100488	up
Rpl35a-ps4	2962.39	791.268	3.74386	1.90453	2.0287e-05	0.000668015	up
Gm5262	28.3567	7.56801	3.74692	1.90571	0.00509776	0.044781	up
Rpl19-ps4	44.9909	11.9966	3.75031	1.90701	0.000164102	0.00339687	up
LOC102637269	133.832	35.5397	3.7657	1.91292	6.36216e-07	3.96569e-05	up
Gm129	354.375	93.9014	3.7739	1.91606	8.90716e-08	7.46582e-06	up
Gm5239	46.3124	12.2279	3.78743	1.92122	0.000158269	0.00331018	up
Gm4761	34.181	9.01818	3.79023	1.92229	0.00126364	0.0159965	up
LOC102640273	55.4501	14.5794	3.80333	1.92726	9.13101e-05	0.00215177	up
Sec61g	185.872	48.7699	3.81119	1.93024	4.09056e-09	5.48482e-07	up
S100a13	62.7778	16.43	3.82092	1.93392	8.1767e-06	0.000317596	up
Atp5l	2183.58	569.27	3.83576	1.93951	3.18226e-09	4.40106e-07	up
Gm5550	73.3526	18.992	3.86228	1.94945	0.000578005	0.00900711	up
Gm13223	48.6776	12.5866	3.86742	1.95137	0.000102559	0.00234688	up
Hmgn5	291.716	74.7807	3.90095	1.96383	2.50913e-07	1.79103e-05	up
Ccdc64b	104.162	26.4957	3.93127	1.97499	0.00103003	0.0137387	up
Gm9104	892.071	226.73	3.9345	1.97618	4.97406e-10	8.66661e-08	up
Gm7456	48.6373	12.346	3.93951	1.97802	0.000160651	0.00334736	up
Gm8473	29.2539	7.38335	3.96215	1.98628	0.00124939	0.0158523	up
Rnf43	73.2963	18.4169	3.97985	1.99271	7.23493e-06	0.000288459	up
Gm15209	48.9999	12.2798	3.99029	1.99649	7.18588e-05	0.00180487	up
Gm5457	228.242	57.1413	3.99434	1.99796	9.37899e-12	2.73077e-09	up
Rps15a-ps4	962.544	240.667	3.99949	1.99982	1.05902e-06	6.00872e-05	up
Gm7384	559.799	139.825	4.00356	2.00128	5.47416e-10	9.46345e-08	up
Gm7667	23.5741	5.85359	4.02729	2.00981	0.00342375	0.0335586	up
Rpl31-ps17	48.4315	12.0233	4.02814	2.01012	4.69467e-05	0.00131188	up
AU015836	920.069	228.362	4.02899	2.01042	1.5291e-11	3.93442e-09	up
Gm9176	88.8675	22.0379	4.03249	2.01167	1.44169e-06	7.76195e-05	up
LOC101055894	244.91	60.6403	4.03873	2.0139	1.04032e-08	1.18661e-06	up
LOC102631836	313.962	77.5011	4.05107	2.0183	1.31281e-06	7.17127e-05	up
1500012F01Rik	2098.37	517.66	4.05356	2.01919	1.17745e-10	2.41253e-08	up
LOC102639962	234.912	57.9362	4.05467	2.01959	2.72126e-09	3.86e-07	up
Rpl21-ps8	371.183	90.4635	4.10312	2.03672	8.04434e-09	9.46836e-07	up
H19	831.752	202.522	4.10697	2.03807	2.28367e-15	1.74252e-12	up
Gm5205	21.7993	5.30618	4.10829	2.03854	0.0034021	0.0334437	up
Ddit3	538.126	130.963	4.109	2.03879	1.46711e-07	1.14904e-05	up
Gm7600	1405.08	341.189	4.11818	2.04201	3.72273e-07	2.51789e-05	up
Gm7266	445.52	107.26	4.15365	2.05438	7.28027e-16	5.96659e-13	up
Gm14111	86.9557	20.7013	4.2005	2.07056	2.55531e-05	0.00079952	up
Nupr1	253.07	60.1079	4.21026	2.07391	4.91245e-07	3.19713e-05	up
Gm11914	141.371	33.5714	4.21105	2.07418	6.19329e-10	1.05419e-07	up
Gm11878	15957.8	3775.82	4.22631	2.0794	9.36935e-06	0.000352131	up
Gm11225	50.9154	11.9563	4.25847	2.09034	0.000929624	0.0127294	up
Krt19	739.116	173.27	4.26569	2.09278	3.42294e-06	0.000159795	up
D630032N06Rik	51.6086	12.0551	4.28106	2.09797	0.00112241	0.0146357	up
LOC102634450	49.1384	11.4448	4.29353	2.10216	9.01628e-05	0.00213154	up
Gm12583	349.287	81.272	4.29775	2.10358	6.59313e-15	4.55915e-12	up
Gm10136	7346.52	1707.69	4.30201	2.10501	0.000524028	0.00837235	up
Fgg	41.7721	9.62926	4.33804	2.11704	0.00114726	0.0148982	up
LOC102634977	156.318	35.8832	4.35631	2.12311	3.17614e-10	5.76079e-08	up
Gm5781	577.384	132.445	4.35941	2.12413	4.62161e-18	6.01571e-15	up
Gm14056	39.4326	9.01743	4.37294	2.1286	0.000239481	0.00458808	up
Atp5l-ps1	417.642	94.865	4.40249	2.13832	0.00517321	0.0452104	up
Rpl35a-ps7	20.4906	4.64659	4.40982	2.14072	0.00327711	0.032533	up
Anxa2	3395.46	769.572	4.41214	2.14148	3.57399e-24	1.58171e-20	up
Gm16089	1205.78	271.603	4.43947	2.15039	2.32813e-09	3.34525e-07	up
Gm2225	18477.2	4154.33	4.44769	2.15306	7.66748e-20	1.13111e-16	up
Anxa1	41.2122	9.25984	4.45064	2.15401	0.000582053	0.00905107	up
Mir7028	17.9365	4.02884	4.45202	2.15446	0.00451772	0.0410547	up
Rpl21-ps5	31.5911	7.03726	4.48912	2.16643	0.000803613	0.0114577	up
LOC102631645	220.841	48.9766	4.50911	2.17284	5.88477e-06	0.000242246	up
Gm13726	24.6182	5.43642	4.52838	2.17899	0.00290169	0.02974	up
Rpl31-ps12	4177.99	911.544	4.58342	2.19642	3.43245e-15	2.53177e-12	up
Gm13935	58.7324	12.8005	4.58828	2.19795	2.47225e-06	0.000122935	up
Gm6052	256.29	55.8549	4.5885	2.19802	2.48739e-11	5.91839e-09	up
Gm7784	86.8963	18.8692	4.60519	2.20326	1.34194e-07	1.06051e-05	up
Gm14044	775.822	167.626	4.6283	2.21048	4.55042e-09	5.99355e-07	up
Gm6794	422.035	91.0233	4.63656	2.21305	2.21375e-10	4.18683e-08	up
Gm11516	333.1	71.2868	4.67268	2.22425	5.88975e-06	0.000242246	up
Gm9722	97.6943	20.902	4.67393	2.22464	4.53895e-07	2.98922e-05	up
Gm17807	27.2436	5.80767	4.69097	2.22989	0.00165215	0.0196447	up
Rpl31-ps1	95.4454	20.2909	4.70386	2.23384	3.76403e-08	3.65309e-06	up
Gm15032	30.5707	6.37101	4.79841	2.26256	0.000548221	0.00868986	up
Rps12-ps4	2312.42	480.138	4.81616	2.26788	7.2478e-05	0.00181219	up
3000002C10Rik	1002.43	206.358	4.85772	2.28028	5.32961e-16	4.5359e-13	up
Calml4	48.6652	9.94277	4.89453	2.29117	1.4038e-05	0.000490198	up
Rbp1	1007.91	205.784	4.89793	2.29217	1.01531e-11	2.88036e-09	up
Gm11810	31.046	6.33509	4.90064	2.29297	0.000379347	0.00655796	up
Aldh1l2	90.8881	18.4361	4.92989	2.30156	5.82324e-05	0.00155062	up
Fgl1	29.4273	5.82768	5.04958	2.33616	0.000303285	0.00549639	up
LOC102637643	19.545	3.84676	5.08091	2.34509	0.00174599	0.0204528	up
Acot13	646.296	127.087	5.08547	2.34638	1.0575e-09	1.64791e-07	up
Aldh3a1	22.6214	4.38417	5.15978	2.36731	0.000833131	0.0117949	up
2200002D01Rik	322.54	62.1533	5.18942	2.37557	8.8007e-08	7.46138e-06	up
Gm12034	666.189	126.925	5.24867	2.39195	3.71307e-17	3.91251e-14	up
Gm6070	69.9756	13.2953	5.26317	2.39593	6.77616e-05	0.00173144	up
Pla2g7	538.622	101.894	5.28609	2.4022	4.45896e-05	0.00125852	up
Rps19-ps11	36.9459	6.98284	5.29096	2.40353	0.00010513	0.0023958	up
Gm2531	30.9978	5.80509	5.33976	2.41677	0.000191755	0.00387437	up
Rpl19-ps9	491.752	91.9102	5.35035	2.41963	1.7042e-20	3.83663e-17	up
Adm	370.126	69.0509	5.3602	2.42229	9.12916e-12	2.70068e-09	up
Barx2	34.1824	6.37101	5.36531	2.42366	0.000169798	0.0034919	up
LOC102634363	18.8892	3.49734	5.40103	2.43323	0.00163602	0.0194948	up
Gm12460	75.3693	13.9298	5.41067	2.43581	3.0146e-08	3.01842e-06	up
Gm4374	96.4669	17.7758	5.42687	2.44012	8.13614e-06	0.000316966	up
Gm10364	103.713	19.0805	5.43556	2.44243	7.35659e-12	2.29277e-09	up
Stac3	77.1403	14.0997	5.47106	2.45182	3.44622e-08	3.38924e-06	up
LOC102634755	62.7533	11.4566	5.47747	2.45351	0.00070492	0.0104059	up
Gm12733	16.2172	2.95067	5.4961	2.45841	0.00530969	0.0459854	up
Zmynd10	80.1241	14.5601	5.50299	2.46022	3.93159e-09	5.30477e-07	up
LOC102639239	466.007	84.413	5.52056	2.46481	8.28722e-12	2.54694e-09	up
Ccdc11	32.9035	5.87876	5.59701	2.48466	5.6238e-05	0.00151207	up
Gm514	173.078	30.7903	5.6212	2.49088	7.16433e-13	3.30275e-10	up
Gm6905	136.213	23.9861	5.67881	2.50559	2.89762e-07	2.02907e-05	up
Gm5050	22.8278	4.01884	5.6802	2.50594	0.00161721	0.0193331	up
LOC102632883	53.7363	9.3476	5.74867	2.52323	2.24683e-06	0.000112995	up
LOC102635131	52.5836	8.98484	5.85248	2.54905	1.89818e-07	1.43845e-05	up
Gm12577	162.523	27.5598	5.8971	2.56001	5.57863e-14	3.16523e-11	up
Rps2-ps4	202.878	34.2351	5.92604	2.56707	1.9428e-06	9.95299e-05	up
LOC102635705	19.287	3.23567	5.96072	2.57549	0.00222826	0.0245308	up
LOC102640387	14.3255	2.39401	5.98389	2.58108	0.00440579	0.0403691	up
Gm6436	644.775	106.136	6.07501	2.60289	2.19277e-12	8.51255e-10	up
Gm4013	25.0848	4.09584	6.12446	2.61458	0.00204446	0.0229616	up
Vmn2r-ps94	19.4537	3.16459	6.14733	2.61996	0.000765661	0.0110519	up
LOC101056046	16.1432	2.58867	6.23608	2.64064	0.00471822	0.0422691	up
Krt20	21.9993	3.50734	6.27236	2.64901	0.00133215	0.0166203	up
Gm16418	1504.89	237.992	6.3233	2.66068	2.13142e-32	1.1791e-28	up
Rpl31-ps13	3881.54	611.698	6.34551	2.66574	5.03918e-09	6.48297e-07	up
Spink10	20.3555	3.20309	6.35498	2.66789	4.34094e-05	0.00123307	up
Gm15808	54.6804	8.57777	6.37466	2.67235	3.79385e-07	2.54395e-05	up
Gm8463	59.5838	9.29909	6.40749	2.67976	1.77872e-07	1.36421e-05	up
Mdga2	17.1052	2.64051	6.47802	2.69555	0.00153052	0.0185068	up
Gm17909	39.858	6.14451	6.48677	2.6975	3.7631e-06	0.000170986	up
Gm6114	18.8188	2.86367	6.57158	2.71624	0.00128807	0.016203	up
LOC102636722	37.3127	5.47825	6.81105	2.76788	1.38898e-05	0.000487089	up
Gm17979	10.2791	1.47867	6.9516	2.79735	0.00555874	0.0473456	up
Wfikkn2	12.4702	1.77292	7.0337	2.81428	0.00591875	0.0495161	up
LOC102639762	12.4363	1.75367	7.09157	2.82611	0.00510271	0.0448066	up
LOC102634549	231.405	32.4789	7.12478	2.83285	2.35164e-08	2.43164e-06	up
Ptprtos	33.3003	4.66251	7.14214	2.83636	4.31192e-06	0.000189314	up
Gadd45g	353.268	48.5613	7.27467	2.86288	2.76041e-07	1.95777e-05	up
LOC102639423	210.775	28.6938	7.34566	2.87689	1.84455e-19	2.55101e-16	up
Gm7222	50.993	6.69784	7.61334	2.92853	2.55228e-07	1.81597e-05	up
LOC102638365	20.7152	2.65309	7.80794	2.96494	0.000555805	0.00879118	up
Dmkn	36.7713	4.66251	7.88659	2.9794	0.000986546	0.0132788	up
Gm6967	18.7987	2.35884	7.96946	2.99448	0.000435402	0.00728237	up
Gm7363	122.981	15.4177	7.97662	2.99578	1.073e-14	6.98334e-12	up
S100a6	4116.83	507.594	8.11049	3.01979	4.79365e-09	6.27657e-07	up
Gm5908	4549.99	555.743	8.18722	3.03337	4.19112e-34	3.09137e-30	up
G0s2	45.449	5.54267	8.19983	3.03559	8.64895e-07	5.13093e-05	up
LOC102638823	17.1441	2.08051	8.24035	3.04271	0.00188101	0.0215328	up
Gm8213	634.655	73.068	8.68582	3.11866	1.25163e-14	7.91317e-12	up
LOC100861763	105.851	11.9848	8.83213	3.14276	7.75525e-14	4.18557e-11	up
Amy1	13.0771	1.472	8.88386	3.15119	0.0053046	0.0459773	up
Rpl17-ps7	311.924	35.0691	8.89456	3.15292	2.73271e-05	0.00083462	up
Spef2	33.2673	3.72125	8.93981	3.16024	0.000124541	0.00272317	up
Gm6525	176.012	19.3169	9.11178	3.18773	4.2787e-20	7.28301e-17	up
Cited1	46.0003	4.95418	9.28516	3.21493	7.95906e-08	6.87961e-06	up
LOC102635182	38.4913	4.02217	9.56977	3.25848	0.0054375	0.0466795	up
Gm4045	572.83	57.0396	10.0427	3.32807	0.000807812	0.0115071	up
Gm16305	1469.02	145.931	10.0665	3.33149	1.76531e-21	4.88286e-18	up
LOC102640921	132.732	12.9653	10.2375	3.35579	5.09577e-11	1.1506e-08	up
LOC102638599	12.1789	1.17442	10.3702	3.37437	0.00125011	0.0158523	up
Fut1	21.4239	1.9935	10.7469	3.42585	0.00205481	0.0230339	up
Gm12058	45.587	4.2135	10.8193	3.43553	1.22459e-07	9.71243e-06	up
Gm853	26.1121	2.36217	11.0543	3.46653	0.00120219	0.0154663	up
Rpl21-ps7	81.6605	7.23784	11.2824	3.49601	3.505e-05	0.00103827	up
Dll4	63.1831	5.38985	11.7226	3.55122	0.000358759	0.00627062	up
Gm12468	216.211	18.1393	11.9195	3.57525	9.45849e-22	3.4521e-18	up
Tagln	247.505	19.6246	12.612	3.65672	6.4895e-12	2.08116e-09	up
Gm7621	44.2719	3.45292	12.8216	3.6805	2.82841e-08	2.85786e-06	up
LOC102637878	65.156	4.72693	13.784	3.78492	1.22418e-11	3.26369e-09	up
LOC102635556	118.887	8.18576	14.5237	3.86034	1.08499e-13	5.5834e-11	up
Dbil5	48.3829	3.23901	14.9376	3.90087	7.03607e-08	6.25278e-06	up
Gm9129	8.80071	0.575917	15.2812	3.93369	0.0039159	0.0370303	up
Gm7722	2845.89	184.711	15.4072	3.94554	1.09204e-21	3.4521e-18	up
Gm14441	35.1588	2.032	17.3026	4.11291	3.19856e-08	3.17389e-06	up
LOC102636241	10.397	0.598502	17.3717	4.11867	0.00297775	0.0302811	up
Ankrd66	16.7335	0.896085	18.674	4.22296	3.67104e-05	0.00107167	up
Med9os	28.5021	1.482	19.2321	4.26545	0.00231143	0.0250969	up
Krtdap	12.1214	0.598502	20.2529	4.34006	0.000203142	0.00404966	up
Gm8209	48.4804	2.29108	21.1605	4.4033	4.811e-12	1.63781e-09	up
LOC102636417	2043.39	95.3776	21.4242	4.42117	4.14243e-20	7.28301e-17	up
Gm7295	38.2605	1.45275	26.3366	4.719	0.000405611	0.00691468	up
Gm9551	78.9283	2.95734	26.689	4.73817	2.9118e-13	1.46437e-10	up
LOC102632110	802.894	28.5118	28.1601	4.81558	3.88954e-35	4.30339e-31	up
Gm9372	79.5911	2.82517	28.1722	4.8162	5.52585e-12	1.82501e-09	up
Gm18998	8.79704	0.300918	29.234	4.86958	0.00577157	0.0487456	up
Gm16514	290.292	9.62926	30.1468	4.91394	3.16688e-42	7.00768e-38	up
Cdh10	8.68212	0.278333	31.1933	4.96316	0.00384282	0.036464	up
Gm7969	519.123	12.2598	42.3436	5.40407	7.47536e-08	6.59023e-06	up
LOC101055968	42.0141	0.876835	47.9157	5.58243	4.46636e-09	5.91806e-07	up
LOC102632429	9.76353	0	Inf	20	0.000566495	0.00889667	up
