# Supplementary material for: Retinoic acid-induced upregulation of miR-219 promotes the differentiation of embryonic stem cells into neural cells
Source: Cell Death Dis. 2017 Jul 27;8(7):e2953–. doi: 10.1038/cddis.2017.336 (PMC5550877; doi:10.1038/cddis.2017.336)
Supplement: Supplementary Table 3 [file cddis2017336x4.xls]

## Sheet: ZVSC
AccID	Z	C	FoldChange	Log2FC	P-Value	FDR	Style
Sox18	0	13.7351	0	-20	4.64552e-05	0.00153067	down		Legend: The fold changes of all tested genes were measured by Zbtb18-ESCs group divided by J1-ESCs group.
LOC101056014	0	9.88501	0	-20	0.0018115	0.0238467	down
Dok7	0	8.60885	0	-20	0.00343615	0.0372421	down
LOC102638837	0.573652	19.9114	0.0288102	-5.11728	0.00447798	0.0454406	down
Gprin1	0.860478	14.7859	0.0581956	-4.10295	0.00092242	0.0147282	down
Magel2	0.860478	14.784	0.0582032	-4.10276	0.00146388	0.0205407	down
Fbn2	2.37595	38.0286	0.0624781	-4.00051	1.2688e-07	1.50234e-05	down
Gm14921	3.54621	46.2425	0.0766871	-3.70487	1.28972e-05	0.000567735	down
LOC100862249	3.39132	41.3024	0.0821094	-3.60631	0.00342289	0.03717	down
Tnc	1.72096	18.7411	0.0918278	-3.44493	0.00150184	0.0209343	down
Pcsk9	6.995	75.2946	0.0929018	-3.42815	5.78874e-11	1.98331e-08	down
Nrsn1	1.25576	12.9871	0.0966931	-3.37044	0.0023026	0.028075	down
Gm5230	4.08494	41.8422	0.0976273	-3.35657	1.88303e-06	0.000123355	down
Ecel1	2.80986	28.2268	0.099546	-3.32849	9.9079e-06	0.000462704	down
Cela2a	2.18198	19.9951	0.109126	-3.19594	0.000384401	0.00755898	down
Jph3	8.57668	77.2227	0.111064	-3.17054	5.07717e-07	4.44343e-05	down
6030419C18Rik	8.96098	79.6661	0.112482	-3.15224	5.31193e-10	1.36764e-07	down
Tmem151b	18.7617	157.714	0.11896	-3.07145	5.70979e-14	4.35952e-11	down
Gm12969	59.5913	453.146	0.131506	-2.9268	3.27286e-14	2.78722e-11	down
Hist1h2ap	57.4608	424.778	0.135273	-2.88606	0.00300583	0.0340261	down
Vstm2l	3.82939	27.5414	0.139041	-2.84641	0.00120719	0.0178198	down
Uty	17.9523	126.557	0.141852	-2.81754	0.00488416	0.0483438	down
Zfp629	13.3401	93.9816	0.141944	-2.81661	1.24891e-10	3.6386e-08	down
Gpd1	4.97988	34.2631	0.145342	-2.78247	4.81424e-05	0.00156991	down
Mir431	2.44904	16.7269	0.146413	-2.77188	0.00415179	0.0427775	down
Zfp618	14.9755	100.907	0.14841	-2.75234	2.2437e-11	8.87143e-09	down
Galnt16	9.60355	64.1045	0.149811	-2.73879	1.27987e-07	1.50739e-05	down
Gm8277	3.20515	21.2321	0.150958	-2.72779	0.00498428	0.0490715	down
Sox1	17.773	116.923	0.152006	-2.7178	8.44838e-05	0.0023709	down
Gnao1	7.98788	52.0861	0.153359	-2.70501	5.78588e-05	0.00180948	down
Mfap2	3.33709	21.6559	0.154096	-2.6981	0.00169523	0.0226736	down
Amdhd1	3.06957	19.6657	0.156088	-2.67957	0.00296407	0.0337779	down
Apba2	6.75506	42.607	0.158544	-2.65705	1.60325e-05	0.000687004	down
Egr1	51.5475	324.689	0.158759	-2.65509	3.17394e-19	6.38886e-16	down
Tha1	2.75563	17.2324	0.15991	-2.64467	0.00306105	0.0343526	down
Rasl10b	8.35513	50.6984	0.164801	-2.60121	8.91116e-07	6.88127e-05	down
Gm7627	5.78658	34.3894	0.168267	-2.57118	0.000194415	0.00447471	down
Dlk1	5.57284	32.7312	0.170261	-2.55418	2.78625e-05	0.00103324	down
Ptchd2	7.63485	43.911	0.173871	-2.52391	1.54355e-06	0.000105486	down
2010300C02Rik	15.4481	88.0597	0.175427	-2.51105	1.6465e-07	1.832e-05	down
Bgn	3.17023	17.9227	0.176884	-2.49913	0.00360582	0.0385153	down
Hist1h2an	7.14301	40.3141	0.177184	-2.49668	0.000296315	0.00615479	down
Acot3	4.24399	23.8199	0.17817	-2.48868	0.00152174	0.0211339	down
Fblim1	686.717	3812.74	0.180111	-2.47304	5.2376e-31	1.93285e-27	down
Gfap	6.48709	35.7597	0.181408	-2.46269	0.00270647	0.0316838	down
Steap3	106.423	571.271	0.186291	-2.42437	1.16089e-09	2.57043e-07	down
LOC102632771	4.08494	21.7965	0.187412	-2.41571	0.00307723	0.0344665	down
Fgf18	4.99965	26.4254	0.189199	-2.40203	0.00245877	0.0295079	down
Inhbb	229.54	1204.29	0.190602	-2.39136	3.83287e-16	4.9922e-13	down
Sox3	4.71282	24.4107	0.193064	-2.37285	0.00162438	0.0220928	down
Lgi2	11.8595	59.8672	0.198097	-2.33572	1.17775e-06	8.60653e-05	down
Fam222a	18.7111	94.2878	0.198446	-2.33318	0.000156121	0.00386027	down
Lef1	23.281	116.458	0.199909	-2.32258	1.03594e-10	3.09969e-08	down
Mir5099	33.676	166.008	0.202858	-2.30146	5.8222e-11	1.98331e-08	down
Klf17	13.2624	64.6844	0.205032	-2.28608	0.000112065	0.00298957	down
Mpdz	28.8778	140.753	0.205166	-2.28514	1.01833e-10	3.08875e-08	down
Mycn	341.025	1635.2	0.208552	-2.26152	6.66612e-24	2.10859e-20	down
Gdap1l1	8.42959	40.407	0.208617	-2.26107	3.96051e-05	0.00135959	down
Hist1h2ah	15.8631	75.9779	0.208785	-2.25991	1.21731e-06	8.80839e-05	down
Aatk	13.9022	66.5818	0.208799	-2.25981	3.73513e-06	0.00021206	down
Slc38a5	8.08808	38.7217	0.208877	-2.25927	0.000267831	0.00569127	down
Asxl3	8.5491	40.8181	0.209444	-2.25537	0.000144711	0.00364942	down
Cacna1s	4.34465	20.6761	0.210129	-2.25065	0.00224864	0.0275231	down
Tmem246	6.64244	31.602	0.210191	-2.25023	0.000194614	0.00447471	down
Gm5523	12.5223	59.2851	0.211222	-2.24317	0.00493457	0.0486515	down
Esx1	28.7766	136.132	0.211388	-2.24204	1.42894e-06	9.94958e-05	down
Dmrtb1	9.1117	42.9046	0.212371	-2.23534	1.09523e-05	0.000503934	down
Kcns1	5.56504	26.184	0.212536	-2.23422	0.00135611	0.0193723	down
Hist1h2ag	19.646	91.5467	0.214601	-2.22027	0.00100875	0.0156304	down
Rnf135	9.86001	45.8386	0.215103	-2.2169	5.06759e-05	0.00163091	down
Fjx1	8.3712	38.7202	0.216197	-2.20958	0.000259323	0.00553707	down
Emilin3	13.3479	61.3081	0.217718	-2.19947	0.00194151	0.0249067	down
Cebpa	9.43716	43.3396	0.217749	-2.19926	0.00112662	0.0168958	down
Lingo3	21.2889	97.5101	0.218325	-2.19545	4.89785e-08	6.36051e-06	down
Prrt3	7.75528	35.4613	0.218697	-2.19299	0.000846818	0.0138754	down
Trim36	16.3393	71.9323	0.227148	-2.13829	1.31296e-06	9.31779e-05	down
Olig2	120.367	527.939	0.227995	-2.13293	5.15269e-17	7.13068e-14	down
Smarcd3	75.7133	331.496	0.228399	-2.13037	1.78501e-14	1.64682e-11	down
Atp1a3	788.889	3444.71	0.229015	-2.12649	7.06718e-12	3.12963e-09	down
5730559C18Rik	102.23	445.543	0.22945	-2.12375	7.1677e-16	8.81707e-13	down
Gli2	537.777	2336.5	0.230163	-2.11927	4.38149e-07	3.9598e-05	down
Hist1h2aj	12.162	52.7645	0.230495	-2.11719	0.00346793	0.0375452	down
Ap5b1	12.3546	53.5607	0.230665	-2.11613	0.000118073	0.00311235	down
Slc2a6	7.39491	31.9373	0.231545	-2.11064	0.00122203	0.0179193	down
Slit2	27.9391	118.68	0.235416	-2.08671	2.83548e-06	0.000169684	down
Pcsk1n	13.2624	55.9457	0.237058	-2.07669	1.42442e-05	0.000618423	down
Omp	9.14662	38.3332	0.238609	-2.06728	0.00303718	0.0342061	down
Spata21	7.83663	32.611	0.240306	-2.05705	0.000872938	0.0141085	down
Cybrd1	5.67396	23.5217	0.241222	-2.05157	0.00506172	0.0496793	down
Glcci1	16.8472	69.1765	0.24354	-2.03777	3.65329e-05	0.00127717	down
Vash2	23.1887	95.0837	0.243876	-2.03578	0.000465704	0.00883941	down
Ifitm5	7.65462	31.3628	0.244067	-2.03465	0.00333288	0.036533	down
Gm18088	8.22411	33.6106	0.244688	-2.03099	0.00163712	0.0221684	down
Nlrp6	10.7164	43.754	0.244924	-2.02959	0.000432816	0.00830452	down
Mei1	8.39051	34.2537	0.244952	-2.02943	0.000333484	0.00674954	down
Kctd15	56.6459	229.596	0.24672	-2.01905	1.56194e-11	6.65087e-09	down
Calb2	8.87085	35.8185	0.247661	-2.01356	0.00278179	0.0322572	down
Slc16a14	7.3016	29.3694	0.248613	-2.00803	0.00172568	0.0230319	down
Cilp2	8.25123	33.1158	0.249163	-2.00484	0.00153028	0.0212062	down
Dlgap3	198.808	790.519	0.25149	-1.99143	1.54572e-05	0.000667161	down
Nckap5l	62.7464	249.089	0.251904	-1.98906	8.73592e-06	0.000416877	down
Zfpm1	48.7836	190.808	0.255668	-1.96766	5.02032e-06	0.000266571	down
Lrrn2	10.5183	41.0824	0.256028	-1.96562	0.000786873	0.0131347	down
Gm3809	50.5963	197.492	0.256194	-1.96469	8.23465e-10	1.91928e-07	down
Shank1	30.749	118.813	0.258801	-1.95009	1.32034e-07	1.54683e-05	down
Mafa	13.2587	51.1355	0.259287	-1.94738	0.000189927	0.00438516	down
Ttyh3	101.469	390.92	0.259564	-1.94584	0.000182488	0.00430773	down
Cnih2	15.1189	57.6539	0.262236	-1.93106	0.000105677	0.00285006	down
Tcam1	11.8793	45.1642	0.263025	-1.92673	0.00044517	0.00849737	down
Foxr2	6.94123	26.3502	0.263422	-1.92455	0.00507141	0.0497303	down
Dio3	23.4859	88.679	0.264842	-1.9168	0.00035264	0.00706621	down
Obscn	7.84034	29.5515	0.265311	-1.91424	0.00329355	0.0362454	down
She	41.999	158.264	0.265374	-1.9139	6.26463e-09	1.13698e-06	down
Susd5	26.4627	99.4446	0.266105	-1.90993	3.06725e-07	3.08704e-05	down
Amigo2	9.70103	36.4366	0.266244	-1.90918	0.00183767	0.0240415	down
Hs3st6	9.06164	33.8239	0.267906	-1.9002	0.00297439	0.033813	down
Eef1a2	9.6849	35.9158	0.269656	-1.89081	0.000562861	0.0102744	down
Fam131c	73.4854	272.236	0.269933	-1.88933	9.14163e-11	2.89163e-08	down
2700081O15Rik	61.9323	229.239	0.270165	-1.88809	6.05634e-10	1.47362e-07	down
Slco3a1	7.20049	26.6499	0.270188	-1.88797	0.00284109	0.0326962	down
Rhob	53.682	198.245	0.270786	-1.88477	3.10955e-08	4.38545e-06	down
Hist1h2ak	6.76332	24.9433	0.271148	-1.88285	0.00310759	0.0346816	down
Rims4	31.1705	114.549	0.272115	-1.87771	0.00032186	0.00659872	down
Fgf17	109.746	399.86	0.274461	-1.86533	4.80676e-08	6.29771e-06	down
Meg3	926.367	3369.96	0.27489	-1.86308	2.01884e-06	0.000129945	down
Atp1b2	231.231	839.507	0.275437	-1.86021	6.63838e-10	1.59769e-07	down
Ccnjl	33.9827	122.798	0.276736	-1.85342	0.00117052	0.0173944	down
Fbxl15	9.96021	35.9203	0.277286	-1.85055	0.00185303	0.0241636	down
Ier5l	72.297	260.411	0.277627	-1.84878	3.45454e-10	9.32811e-08	down
Ppp2r2c	147.342	530.647	0.277664	-1.84859	1.16576e-08	1.98556e-06	down
C1qtnf6	16.4253	58.8057	0.279314	-1.84004	0.000115236	0.00305891	down
Prr12	379.449	1354.14	0.280214	-1.8354	0.000208502	0.00470607	down
Hist1h2ao	117.169	415.507	0.281991	-1.82628	0.00230478	0.0280757	down
Adam11	45.1873	159.201	0.283838	-1.81686	9.66545e-07	7.30418e-05	down
Zxdb	9.43299	33.1995	0.284131	-1.81537	0.00441269	0.0449016	down
Unc5a	39.6475	139.286	0.284647	-1.81275	0.00151574	0.0210814	down
Rara	253.053	888.662	0.284757	-1.8122	0.000861724	0.0140193	down
Car4	5.45333	18.8181	0.289791	-1.78691	0.00378566	0.0400522	down
Bicc1	25.571	88.151	0.290082	-1.78547	1.15654e-05	0.000526917	down
Gm7741	64.6962	222.137	0.291245	-1.77969	2.06071e-09	4.22484e-07	down
Adamts2	8.50268	29.1535	0.291652	-1.77768	0.00474488	0.0475605	down
Tm6sf1	10.7977	36.88	0.292781	-1.77211	0.00242874	0.0292426	down
Zfp628	18.336	62.4645	0.293543	-1.76836	0.0013193	0.0189662	down
LOC102638012	16.0065	54.4907	0.293748	-1.76735	0.000302819	0.00626637	down
Tub	107.371	362.589	0.296122	-1.75573	1.10421e-10	3.25993e-08	down
Cdhr4	7.3678	24.7342	0.297879	-1.7472	0.00336188	0.0367598	down
Zfp668	43.0153	143.992	0.298734	-1.74307	5.83126e-07	4.90935e-05	down
Olig1	160.168	534.647	0.299577	-1.739	2.03384e-12	9.78982e-10	down
Gm8801	16.5719	55.201	0.30021	-1.73596	0.000451455	0.00858772	down
Gdf1	17.3551	57.7889	0.300319	-1.73543	0.000176009	0.00419955	down
Cers1	17.3551	57.7889	0.300319	-1.73543	0.000176009	0.00419955	down
Lrp3	42.1402	139.935	0.301141	-1.73149	4.00011e-06	0.000223663	down
Sfrp2	36.0359	119.34	0.30196	-1.72757	1.62121e-06	0.000109442	down
Smoc1	46.1977	152.899	0.302145	-1.72668	0.001594	0.0218246	down
Pou3f1	37.9021	124.915	0.303423	-1.7206	3.26835e-07	3.21635e-05	down
Foxn4	48.2511	158.753	0.303938	-1.71815	6.16252e-06	0.000313069	down
Tnfrsf13c	21.7651	71.493	0.304436	-1.71579	0.00015447	0.00384734	down
Myl9	18.0483	59.0436	0.305678	-1.70992	3.24375e-05	0.00116407	down
Actn3	120.472	393.475	0.306174	-1.70758	5.72264e-09	1.0472e-06	down
Tmem132d	13.3323	43.5064	0.306444	-1.7063	0.00223288	0.0274263	down
Crispld2	10.065	32.7391	0.307432	-1.70166	0.00328042	0.0361369	down
Plxnd1	40.7723	132.216	0.308376	-1.69724	4.38126e-07	3.9598e-05	down
Lhpp	23.9544	77.08	0.310773	-1.68607	7.72075e-05	0.00220869	down
Fam163b	11.2201	35.7437	0.313905	-1.6716	0.00269694	0.0316123	down
Tspear	14.9438	47.5922	0.313997	-1.67118	0.000216389	0.00482993	down
Glis2	235.695	749.449	0.314492	-1.66891	1.29193e-12	7.04485e-10	down
Gm9523	36.7489	116.764	0.314728	-1.66782	8.33035e-06	0.000401834	down
Chst8	22.7777	71.9741	0.316471	-1.65986	0.00015621	0.00386027	down
Xkr7	12.0255	37.7835	0.318273	-1.65166	0.00289794	0.0331952	down
Gbx2	130.131	408.685	0.318413	-1.65103	2.1028e-05	0.00084655	down
Fam83h	95.3472	299.223	0.318649	-1.64996	6.56121e-05	0.00197927	down
Gm9164	66.242	207.808	0.318766	-1.64943	4.22583e-07	3.85055e-05	down
Igsf21	94.6766	296.926	0.318856	-1.64902	2.27162e-05	0.000898184	down
Sdc3	44.621	139.91	0.318925	-1.64871	0.00106393	0.0162104	down
Aif1l	48.6393	151.287	0.321503	-1.6371	5.65644e-07	4.80586e-05	down
Bcl3	128.955	399.533	0.322766	-1.63144	7.26902e-09	1.27739e-06	down
Hist1h4i	12.8827	39.6788	0.324675	-1.62293	0.00321374	0.0356506	down
Oaf	26.8617	82.4436	0.325819	-1.61786	0.000102592	0.00280098	down
Gm8245	56.0253	171.742	0.326217	-1.6161	2.06667e-07	2.23221e-05	down
Zic5	33.7726	103.403	0.326612	-1.61435	1.89691e-05	0.000777805	down
Klhl23	20.3783	62.317	0.327011	-1.61259	0.000222919	0.0049408	down
Igtp	19.0954	58.3545	0.327231	-1.61162	0.000197566	0.00452848	down
Mypop	16.6799	50.8512	0.328014	-1.60817	0.000957566	0.0150692	down
Mfsd7b	23.7922	72.4062	0.328593	-1.60563	0.000275309	0.00582782	down
Erf	636.083	1934.05	0.328887	-1.60434	3.0555e-06	0.000179847	down
Trim62	24.9394	75.5388	0.330153	-1.59879	0.000131536	0.00338267	down
Gm9712	13.9284	42.1032	0.330816	-1.5959	0.0034789	0.0376051	down
Cacng7	185.911	558.133	0.333094	-1.586	5.51131e-09	1.02547e-06	down
Map1s	263.224	789.812	0.333273	-1.58522	4.98825e-09	9.52154e-07	down
Mapk8ip2	95.5819	283.189	0.337519	-1.56696	0.000405044	0.00788091	down
Fam169b	24.8705	73.5512	0.338139	-1.56431	0.000233792	0.00510011	down
Zfp319	31.7289	93.7447	0.338461	-1.56294	0.000449254	0.00856057	down
Fkrp	32.4157	95.518	0.339368	-1.55908	5.29843e-05	0.0016856	down
Zscan5b	13.2702	39.0219	0.34007	-1.55609	0.00381975	0.0403708	down
Fhl3	40.8021	119.913	0.340263	-1.55528	6.44514e-06	0.000322869	down
Fasn	4087.29	11954.9	0.341891	-1.54839	1.87264e-07	2.05268e-05	down
Igsf10	18.4436	53.8335	0.342604	-1.54539	0.00366364	0.0390002	down
Fzd2	32.3725	94.4776	0.342647	-1.5452	3.10275e-05	0.0011281	down
Klf13	201.866	588.948	0.342756	-1.54475	2.82647e-05	0.00104226	down
Dnmt3a	419.409	1222.94	0.34295	-1.54393	5.57806e-11	1.98331e-08	down
Nova1	36.5953	106.705	0.342957	-1.5439	7.81099e-05	0.00223163	down
Dos	139.664	406.904	0.343236	-1.54273	1.70418e-09	3.59371e-07	down
Cd276	108.385	315.596	0.343431	-1.54191	5.5964e-09	1.03263e-06	down
Irf8	22.8044	66.2868	0.344026	-1.53941	0.000265579	0.00565971	down
Gpr153	29.6518	86.0249	0.344689	-1.53663	0.000259052	0.00553661	down
Pianp	76.6978	222.495	0.344717	-1.53652	1.62909e-07	1.82178e-05	down
Ints5	335.353	971.977	0.345022	-1.53524	1.20994e-11	5.25304e-09	down
H2-Q10	17.3432	50.2039	0.345456	-1.53343	0.00164873	0.0222327	down
Klf4	910.084	2633.31	0.345605	-1.5328	3.8571e-13	2.31707e-10	down
Gm12501	18.9437	54.7256	0.346157	-1.5305	0.000705204	0.0120856	down
Mat2a	555.476	1599.96	0.347181	-1.52624	1.57778e-12	8.12447e-10	down
Ankrd34a	32.2525	92.8702	0.347286	-1.5258	7.94207e-05	0.00225802	down
Zmiz1	269.42	775.581	0.347379	-1.52542	0.000174446	0.00417126	down
Nkd2	32.3849	92.9179	0.348532	-1.52064	5.17514e-05	0.0016559	down
Tmem181c-ps	21.23	60.8492	0.348896	-1.51913	0.000698221	0.0119938	down
Hist1h2ab	30.0286	85.8756	0.349676	-1.51591	0.000118557	0.00311768	down
Gata2	23.4667	67.0799	0.349832	-1.51527	0.000230181	0.00506467	down
Npr3	13.9321	39.6648	0.351247	-1.50944	0.00360851	0.0385179	down
Skida1	21.9779	62.343	0.352532	-1.50418	0.000682327	0.0118217	down
H2-Q6	24.1028	68.2315	0.353251	-1.50123	0.000231126	0.00506692	down
Fbln2	90.2885	255.27	0.353698	-1.49941	6.74601e-05	0.00199426	down
AI848285	34.5982	97.5037	0.354839	-1.49476	0.000123785	0.00322073	down
Plekhm2	83.5315	235.287	0.35502	-1.49403	1.44964e-07	1.67176e-05	down
Slc47a1	26.0712	73.3884	0.355249	-1.4931	0.000188113	0.00437605	down
Arid1a	1473.08	4145.21	0.355369	-1.49261	0.000184605	0.00434661	down
Hist1h2ad	24.956	70.1217	0.355895	-1.49048	0.00199838	0.025328	down
Srf	379.009	1062.66	0.356661	-1.48737	1.70945e-06	0.000113326	down
Met	20.3668	56.7511	0.358879	-1.47843	0.000999341	0.0155171	down
Lrrc14	54.1744	150.878	0.359061	-1.4777	2.3944e-05	0.000933393	down
Hist1h2af	23.4248	65.153	0.359536	-1.47579	0.000872582	0.0141085	down
Lin28a	1476.9	4104.86	0.359793	-1.47476	4.28567e-13	2.49719e-10	down
Vash1	129.73	358.931	0.361433	-1.4682	0.00265848	0.031344	down
Hdgfrp3	74.4966	205.314	0.362842	-1.46259	2.5652e-05	0.000974247	down
Lrfn4	98.1723	270.063	0.363516	-1.45991	0.000923924	0.0147282	down
Hpdl	71.2929	195.851	0.364016	-1.45792	1.31111e-06	9.31779e-05	down
Frat1	35.2641	96.8724	0.364027	-1.45788	0.000167383	0.00407273	down
Ppp1r10	468.445	1286.33	0.364171	-1.45731	3.11573e-11	1.21033e-08	down
Wdr86	105.48	289.569	0.364265	-1.45694	1.81897e-07	2.01378e-05	down
Mast1	56.6294	155.44	0.364316	-1.45674	6.61493e-05	0.00198289	down
Acot1	189.718	520.281	0.364646	-1.45543	1.25899e-09	2.76005e-07	down
Prtg	40.6711	111.053	0.366232	-1.44917	0.000303898	0.00627696	down
Efnb3	35.7092	97.2073	0.367351	-1.44477	7.39137e-05	0.00213098	down
Lrfn3	23.0254	62.6547	0.367498	-1.44419	0.00121244	0.0178273	down
Col13a1	35.3649	96.1018	0.367994	-1.44225	0.000187859	0.00437605	down
Gpr161	40.3787	109.681	0.368147	-1.44165	0.000202274	0.00460303	down
Epha8	22.3204	60.5693	0.36851	-1.44023	0.000861056	0.0140193	down
Plekhg4	19.9044	53.9186	0.369156	-1.4377	0.00246898	0.0295823	down
Bahcc1	679.551	1840.81	0.369159	-1.43769	0.000735165	0.0125119	down
Wipf1	41.7696	113.001	0.369639	-1.43581	4.44825e-05	0.00148629	down
Clip3	128.506	347.495	0.369806	-1.43516	4.19381e-05	0.00142422	down
Trim47	25.1297	67.879	0.370213	-1.43357	0.000610235	0.0108791	down
Smad6	33.8172	91.3093	0.370359	-1.43301	0.00010387	0.00282195	down
Tmem181b-ps	63.231	170.536	0.370778	-1.43137	7.10556e-06	0.000351186	down
Myo1f	181.771	489.805	0.37111	-1.43008	4.28987e-09	8.33213e-07	down
Atp10a	21.315	57.3855	0.371436	-1.42882	0.000651461	0.01143	down
Nrtn	40.5822	109.185	0.371683	-1.42786	0.000961904	0.015116	down
Ina	70.3068	189.011	0.371972	-1.42673	1.8776e-06	0.000123355	down
Actg-ps1	239.435	642.748	0.372517	-1.42462	5.49812e-07	4.71858e-05	down
Plk5	86.0706	230.308	0.373719	-1.41997	5.77043e-06	0.000297829	down
Adamts1	17.9554	47.8002	0.375635	-1.4126	0.00331025	0.0363652	down
Epb4.1l3	97.3552	258.853	0.376103	-1.4108	2.56053e-07	2.60695e-05	down
Rpl21-ps15	55.0954	146.402	0.37633	-1.40993	1.87949e-05	0.000773524	down
Zfhx2	258.594	686.227	0.376835	-1.40799	0.000430845	0.00828824	down
Fam222b	127.708	338.405	0.377383	-1.4059	0.000146557	0.00368757	down
Gm9231	102.057	270.391	0.377444	-1.40567	0.00281861	0.0325219	down
H2-Bl	41.5017	109.857	0.37778	-1.40438	2.48011e-05	0.000953379	down
2310003H01Rik	151.484	400.001	0.37871	-1.40083	3.14852e-08	4.41231e-06	down
Fam171a2	41.908	109.83	0.381572	-1.38997	8.24651e-05	0.00232604	down
Chrd	52.759	138.02	0.382257	-1.38738	1.3352e-05	0.000586585	down
Lrfn1	73.9771	193.373	0.382562	-1.38623	0.00108885	0.0164682	down
Zbtb45	144.383	377.193	0.382784	-1.3854	1.66555e-06	0.000111753	down
Ier2	595.238	1550.5	0.3839	-1.3812	2.07552e-06	0.000132439	down
Rragd	99.1967	257.683	0.384956	-1.37723	4.51704e-07	4.01672e-05	down
BC068157	49.5548	128.726	0.384962	-1.37721	0.00101067	0.0156382	down
Sbk1	244.937	634.436	0.386071	-1.37306	6.57996e-09	1.17495e-06	down
Nab2	134.081	347.214	0.386164	-1.37271	2.13908e-07	2.28809e-05	down
Tmem37	67.1655	173.844	0.386355	-1.372	1.3713e-06	9.66987e-05	down
Klhdc8b	41.0925	105.97	0.387774	-1.36671	7.10154e-05	0.00206626	down
Jade2	160.468	413.313	0.388248	-1.36495	0.00067636	0.0117275	down
Stambpl1	18.3751	47.2858	0.388597	-1.36365	0.00306989	0.0344169	down
Gm7935	193.405	497.344	0.388875	-1.36262	1.11515e-07	1.34194e-05	down
Hipk2	67.5672	173.683	0.389025	-1.36206	0.000329008	0.0066834	down
Rasip1	64.5253	165.706	0.389396	-1.36069	8.45261e-06	0.000404228	down
Tmem185b	85.027	218.194	0.389685	-1.35962	1.36413e-06	9.65e-05	down
Sox12	248.419	637.395	0.38974	-1.35941	7.98191e-05	0.00226004	down
Zfp36	96.4258	246.866	0.3906	-1.35624	1.78107e-05	0.000741288	down
Rnf39	20.4707	52.3333	0.39116	-1.35417	0.00338968	0.036918	down
Trank1	31.149	79.4453	0.392081	-1.35078	0.00484585	0.048077	down
Fam115c	25.0975	63.8528	0.393053	-1.3472	0.00102211	0.0157711	down
Zfp865	69.1645	175.903	0.393197	-1.34668	1.15541e-05	0.000526917	down
Trim8	441.597	1122.98	0.393237	-1.34653	0.00148842	0.0208059	down
Ndn	64.4219	163.168	0.39482	-1.34073	0.000198857	0.00454395	down
Gm53	30.2066	76.4792	0.394964	-1.34021	0.00106971	0.0162675	down
Bag3	145.051	366.944	0.395295	-1.339	0.00451085	0.0457113	down
Nrxn2	58.4979	147.825	0.395723	-1.33744	0.00267269	0.0314612	down
Grid2ip	16.5337	41.7294	0.396213	-1.33565	0.00452681	0.0458086	down
Jph4	55.0086	138.529	0.39709	-1.33246	4.63132e-05	0.00153055	down
Fzd5	744.013	1873.52	0.39712	-1.33235	1.64039e-05	0.000697148	down
Zcchc14	245.982	618.5	0.397708	-1.33022	0.000446315	0.0085119	down
Cic	1354.68	3406.09	0.397724	-1.33016	0.000184992	0.00434661	down
Timp2	61.6205	154.893	0.397826	-1.32979	0.00348164	0.0376051	down
Kmt2b	1253	3147.53	0.398091	-1.32883	1.98141e-07	2.1506e-05	down
Sall3	69.7539	175.18	0.398184	-1.32849	0.000123698	0.00322073	down
Nova2	43.8216	109.935	0.398615	-1.32693	0.00197116	0.0251704	down
Arhgef10l	179.776	449.681	0.399786	-1.3227	6.95903e-05	0.00203549	down
Ccdc86	175.511	438.978	0.399817	-1.32259	9.33162e-06	0.000439618	down
Gm16385	344.144	860.213	0.400069	-1.32168	1.01657e-05	0.000470895	down
Arhgap33	71.9423	179.03	0.401845	-1.31529	7.73051e-06	0.000377074	down
Rusc2	114.117	283.902	0.401961	-1.31487	1.57374e-06	0.000107218	down
Smtnl2	530.157	1317.39	0.402429	-1.31319	1.80775e-09	3.74085e-07	down
Ahdc1	676.205	1679.3	0.40267	-1.31233	1.5811e-05	0.000679782	down
Tex11	60.7464	150.635	0.40327	-1.31018	0.000604597	0.0108572	down
Wdr6	678.375	1679.03	0.404028	-1.30747	1.54803e-07	1.7488e-05	down
Maml1	126.079	311.986	0.404117	-1.30716	0.000230551	0.00506467	down
Lrrc3	30.2843	74.8474	0.404615	-1.30538	0.00141387	0.0200038	down
Gm8010	43.1551	106.598	0.404838	-1.30459	0.000169961	0.0041039	down
Sema6b	38.9732	96.1555	0.405314	-1.30289	0.00201011	0.0254622	down
Lefty1	99.1541	244.557	0.405444	-1.30243	6.09078e-06	0.00031146	down
Tmod2	62.1305	153.117	0.405771	-1.30126	5.82561e-05	0.00181933	down
Cand2	226.898	559.14	0.405799	-1.30116	6.26443e-08	7.97167e-06	down
Furin	205.684	506.217	0.406315	-1.29933	0.00481435	0.0479143	down
Akt1s1	121.758	299.526	0.406501	-1.29867	1.67987e-06	0.000112374	down
Khdc3	68.336	167.925	0.406944	-1.2971	0.000486448	0.00912018	down
Asphd2	36.9162	90.5765	0.40757	-1.29488	0.00108574	0.0164586	down
Ncs1	76.7412	188.186	0.407795	-1.29408	1.8468e-05	0.000765765	down
Plekhg2	300.312	736.187	0.407929	-1.29361	1.65016e-08	2.60984e-06	down
Plxna2	44.221	108.389	0.407983	-1.29342	0.000245692	0.00530743	down
Lphn1	1318.05	3218	0.409585	-1.28776	0.000326666	0.00665004	down
Gm8971	119.611	291.764	0.409957	-1.28645	2.31746e-06	0.000144953	down
Ppp1r1b	31.1902	75.8065	0.411446	-1.28123	0.000767529	0.0129041	down
Phyhip	65.0368	157.91	0.41186	-1.27978	2.87129e-05	0.00105433	down
Slc38a4	650.793	1579.18	0.412107	-1.27891	8.3257e-10	1.92029e-07	down
Prr5	113.324	274.375	0.413025	-1.2757	3.48355e-06	0.000199826	down
Nfkbid	41.828	101.262	0.413066	-1.27556	0.000363097	0.00720402	down
Ptpru	135.32	327.56	0.413114	-1.27539	4.62063e-07	4.07691e-05	down
Mesdc1	162.735	393.779	0.413266	-1.27486	4.11865e-07	3.81569e-05	down
Padi3	85.7216	207.165	0.413784	-1.27305	4.6898e-06	0.000254514	down
Samd1	692.086	1669.15	0.414633	-1.27009	0.000312322	0.00642102	down
Rragb	53.3939	128.767	0.414657	-1.27001	4.73636e-05	0.00155458	down
Fam102a	239.2	575.896	0.415352	-1.26759	2.15915e-06	0.000136594	down
Tmem59l	26.4282	63.6095	0.415476	-1.26716	0.00215593	0.0267282	down
Sox21	30.3771	73.063	0.415766	-1.26616	0.00249629	0.0298289	down
Myrf	413.587	993.124	0.41645	-1.26378	3.52457e-07	3.36383e-05	down
Tsn	917.355	2199.05	0.417159	-1.26133	9.09897e-10	2.03504e-07	down
Tead2	977.118	2341.57	0.417291	-1.26087	7.82238e-07	6.18583e-05	down
Ccnd1	792.152	1897.72	0.417422	-1.26042	1.42477e-09	3.06284e-07	down
Kcnj4	35.6194	85.2691	0.417729	-1.25936	0.00081374	0.0134662	down
Sssca1	252.923	603.72	0.418941	-1.25518	3.92234e-07	3.64909e-05	down
Nags	19.2921	46.0399	0.41903	-1.25488	0.00462596	0.0465793	down
Zic2	67.8297	161.673	0.419549	-1.25309	5.97757e-05	0.00185632	down
Chd7	532.816	1269.41	0.419737	-1.25244	8.37387e-09	1.44855e-06	down
Maneal	75.4306	179.591	0.420014	-1.25149	4.21074e-05	0.0014256	down
Tubb3	339.892	807.754	0.420787	-1.24884	3.81889e-05	0.00132744	down
Ncdn	285.184	676.639	0.421471	-1.24649	0.000621689	0.0110159	down
Zbtb42	26.2348	62.1809	0.42191	-1.24499	0.00369521	0.0392796	down
B9d2	28.6833	67.9719	0.421988	-1.24473	0.00237975	0.0287779	down
Gm18373	85.7481	202.994	0.422418	-1.24326	0.00187974	0.0243301	down
Gm12715	3914.7	9261.98	0.422664	-1.24242	5.91429e-10	1.47362e-07	down
Numbl	217.648	514.779	0.422798	-1.24196	2.08992e-07	2.24636e-05	down
2900011O08Rik	106.046	250.462	0.423402	-1.2399	8.38441e-06	0.000401834	down
Dot1l	1207.48	2829.85	0.426692	-1.22873	0.000157795	0.00389076	down
Sgk1	879.001	2059.47	0.42681	-1.22834	2.47977e-07	2.54199e-05	down
Sac3d1	128.035	299.309	0.42777	-1.22509	0.00105209	0.0161289	down
Fgf15	43.3095	101.184	0.428026	-1.22423	0.000618805	0.010998	down
Siah2	49.6583	115.979	0.428167	-1.22375	0.000489888	0.00916442	down
Sox4	52.0632	121.534	0.428383	-1.22303	0.000357683	0.00711058	down
Acan	210.969	491.291	0.429418	-1.21954	0.00216099	0.0267759	down
Kcnj12	36.9397	85.9531	0.429766	-1.21838	0.00463893	0.0466553	down
Hist1h4d	29.2965	68.1292	0.430013	-1.21755	0.0039445	0.0412951	down
Nr2f6	153.502	356.884	0.430117	-1.2172	1.70324e-06	0.000113253	down
Socs3	1554.07	3612.28	0.430218	-1.21686	3.38409e-09	6.75049e-07	down
Rhbdl1	27.7608	64.5223	0.430251	-1.21675	0.00403534	0.041988	down
Kcnq2	58.5756	136.133	0.430282	-1.21664	0.00197911	0.0252258	down
Gli3	59.8561	138.868	0.431029	-1.21414	0.00223896	0.0274654	down
Il17rc	43.4061	100.654	0.431239	-1.21344	0.000852974	0.0139281	down
Abhd17c	269.438	623.433	0.432185	-1.21028	1.20746e-07	1.44517e-05	down
Homer2	75.5218	174.72	0.432244	-1.21008	4.12581e-05	0.00140978	down
Armc6	120.566	278.46	0.432974	-1.20765	6.17882e-06	0.000313069	down
Cpt1b	30.1638	69.6253	0.433231	-1.20679	0.00185987	0.0242345	down
Dtx1	254.895	586.685	0.434467	-1.20268	3.11479e-07	3.10665e-05	down
Rnf44	1199.44	2760.68	0.434473	-1.20266	0.000114123	0.00303352	down
D630045J12Rik	92.5843	212.933	0.434806	-1.20156	1.39707e-05	0.000608937	down
Fam78a	82.565	189.569	0.435541	-1.19912	6.7056e-05	0.00199175	down
Jund	260.852	598.1	0.436135	-1.19715	1.06814e-06	7.96321e-05	down
9130019O22Rik	29.3075	67.1658	0.436346	-1.19646	0.00413457	0.0426398	down
Megf6	167.677	383.125	0.437656	-1.19213	0.00193641	0.0248701	down
Zcchc3	213.41	486.476	0.438685	-1.18874	1.11352e-06	8.2185e-05	down
Tfeb	213.888	487.045	0.439155	-1.1872	0.000104145	0.00282595	down
Gm6722	181.818	413.751	0.439437	-1.18627	1.97564e-06	0.000127536	down
AI467606	53.3052	121.272	0.439552	-1.18589	0.000313135	0.00643176	down
Hnrnpa0	923.128	2098.52	0.439896	-1.18477	1.93403e-08	2.91315e-06	down
Armc5	64.5203	146.576	0.440183	-1.18382	0.000163158	0.00398306	down
Setd1b	186.862	424.464	0.440231	-1.18367	0.00167806	0.0225146	down
Camk2b	334.478	754.228	0.443471	-1.17309	5.80844e-06	0.000299094	down
Rbmxl2	204.063	459.67	0.443934	-1.17158	2.38772e-05	0.000933393	down
Zfp819	108.253	243.409	0.444738	-1.16897	2.7586e-05	0.00102657	down
Dzip1l	96.1434	215.593	0.445949	-1.16505	1.89319e-05	0.000777718	down
Mkl1	236.513	530.331	0.445973	-1.16497	0.000650581	0.0114236	down
Rtn2	115.823	259.328	0.446626	-1.16286	1.60721e-05	0.000687004	down
Map6	142.537	319.1	0.446682	-1.16268	2.27718e-05	0.000898776	down
Snai3	109.28	244.444	0.447055	-1.16148	4.64342e-05	0.00153067	down
Rtn1	83.6613	186.771	0.447934	-1.15864	0.000116543	0.00308304	down
Ovca2	73.4484	163.736	0.448578	-1.15657	0.00018677	0.00437605	down
Plagl2	108.329	241.412	0.448729	-1.15608	4.99777e-05	0.00161562	down
Ptch2	281.366	627.009	0.448742	-1.15604	4.22382e-07	3.85055e-05	down
Nt5dc2	1293.59	2882.29	0.448807	-1.15583	2.23918e-08	3.28343e-06	down
Usp26	27.8844	62.1045	0.448991	-1.15524	0.00399569	0.0416538	down
Capn5	596.69	1327.1	0.449619	-1.15323	0.0020562	0.0258831	down
E130309D02Rik	173.334	385.237	0.449941	-1.15219	4.33854e-06	0.000238372	down
Ppp6r1	1057.77	2350.76	0.449968	-1.1521	0.000197907	0.0045316	down
Tfcp2l1	3276	7252.54	0.451703	-1.14655	6.49369e-05	0.00196694	down
Nptxr	119.023	263.305	0.452036	-1.14549	6.64668e-05	0.00198466	down
Gm8399	1253.75	2771.95	0.452301	-1.14465	3.31866e-08	4.56409e-06	down
Mapk7	312.587	689.972	0.453043	-1.14228	5.34309e-07	4.63947e-05	down
Kcnc3	126.996	280.29	0.453088	-1.14214	6.02416e-05	0.00186326	down
Shank3	145.638	321.396	0.453141	-1.14197	0.000882131	0.0142259	down
Adarb1	125.795	277.507	0.453303	-1.14145	1.83691e-05	0.000763092	down
Fam203a	103.031	227.149	0.453585	-1.14056	3.95672e-05	0.00135959	down
Zfp646	642.772	1416.18	0.453877	-1.13963	0.000763745	0.0128557	down
Cacna1b	117.319	258.14	0.454477	-1.13772	2.55088e-05	0.000972144	down
Zscan10	1023.84	2250.72	0.454895	-1.1364	3.21404e-08	4.47581e-06	down
Asb6	273.5	599.879	0.455925	-1.13313	1.53242e-06	0.000105049	down
Camkv	316.619	694.234	0.456069	-1.13268	6.10648e-07	5.08307e-05	down
Dmtn	634.276	1389.17	0.456588	-1.13104	0.00148599	0.0207978	down
Nbeal2	254.272	554.491	0.458568	-1.12479	5.64797e-05	0.00176884	down
Rbm38	442.581	963.728	0.459239	-1.12268	1.03799e-05	0.000479815	down
Ankrd13b	103.765	225.915	0.459307	-1.12247	6.08836e-05	0.00187755	down
Zc3h4	452.19	982.668	0.460166	-1.11977	0.00158359	0.0217248	down
Rgmb	41.0153	89.1195	0.460228	-1.11958	0.00332917	0.0365103	down
Lama1	1823.61	3962.08	0.460265	-1.11946	4.37852e-08	5.87571e-06	down
Arhgef17	463.507	1006.67	0.460435	-1.11893	3.32432e-07	3.2426e-05	down
Ptov1	983.012	2134.81	0.460469	-1.11882	9.4896e-08	1.1545e-05	down
Arhgap23	419.991	911.511	0.460763	-1.1179	0.00186691	0.0242672	down
Ssbp4	356.887	774.485	0.460805	-1.11777	6.38944e-07	5.25929e-05	down
Ttyh1	145.523	315.094	0.46184	-1.11453	2.45367e-05	0.000945326	down
Zfp142	325.435	703.79	0.462403	-1.11278	9.09602e-07	6.969e-05	down
Pom121	828.818	1792.21	0.462456	-1.11261	1.14173e-05	0.000522317	down
Raver1-fdx1l	358.861	775.423	0.462794	-1.11156	8.08422e-05	0.00228609	down
Zfp36l2	300.106	647.547	0.463451	-1.10951	1.30849e-06	9.31779e-05	down
Ipo13	323.609	697.988	0.463632	-1.10895	0.000155745	0.00385807	down
Fmnl1	102.514	220.654	0.464593	-1.10596	7.01555e-05	0.00204932	down
H1fx	423.182	908.789	0.465655	-1.10267	6.95808e-07	5.60239e-05	down
Gse1	978.589	2100.7	0.465839	-1.1021	2.30773e-05	0.000907597	down
Zfp574	257.67	552.61	0.466278	-1.10074	0.00162111	0.0220631	down
Trim46	33.4187	71.6306	0.466542	-1.09992	0.00428274	0.0438007	down
Crabp1	185.501	397.049	0.4672	-1.09789	0.00463982	0.0466553	down
Dact3	109.635	234.589	0.467348	-1.09743	6.20425e-05	0.00189482	down
Fiz1	295.449	632.01	0.467474	-1.09704	3.06217e-06	0.000179847	down
Taf1c	231.901	495.457	0.468056	-1.09525	5.21792e-06	0.000275336	down
Dcdc2a	131.516	280.959	0.468098	-1.09512	0.000992063	0.0154149	down
Bend3	262.889	561.458	0.468225	-1.09473	3.50414e-06	0.000200488	down
Endog	86.1028	183.728	0.468643	-1.09344	0.000931278	0.0147831	down
Prrc2a	3471.43	7404.76	0.468811	-1.09292	0.000663642	0.0115704	down
Itgal	46.0161	98.0071	0.469518	-1.09075	0.00386212	0.0407132	down
Obsl1	312.547	665.494	0.469647	-1.09035	3.47472e-06	0.000199826	down
Tomm34	490.586	1044.23	0.469808	-1.08986	6.33357e-07	5.23276e-05	down
Tmem82	40.7988	86.7515	0.470295	-1.08836	0.00365793	0.0389581	down
Irf2bpl	645.928	1372.79	0.470521	-1.08767	3.01637e-05	0.00110212	down
Zfp422	72.2714	153.274	0.471518	-1.08462	0.000435744	0.00833901	down
Csrnp1	158.549	335.861	0.472068	-1.08293	0.000179174	0.00424761	down
Foxp4	620.346	1313.76	0.472189	-1.08256	2.94818e-05	0.00107899	down
Nxn	521.962	1104.63	0.472521	-1.08155	5.56915e-07	4.76108e-05	down
Ksr1	78.3732	165.529	0.47347	-1.07866	0.00075501	0.0127787	down
BC026590	83.4378	176.21	0.473514	-1.07852	0.000356914	0.00710683	down
Fndc4	80.1623	169.282	0.473542	-1.07844	0.000296024	0.00615453	down
Wscd2	109.136	230.396	0.473688	-1.07799	0.000431797	0.00829336	down
Thy1	104.926	221.061	0.474646	-1.07508	0.000149425	0.00374696	down
Radil	94.3593	198.745	0.474776	-1.07468	0.000142144	0.0036052	down
Fscn1	1575.71	3316.34	0.475133	-1.0736	0.000257161	0.00551749	down
Mllt6	1306.89	2749.83	0.475263	-1.0732	0.00063225	0.0111459	down
Pik3cd	252.084	529.864	0.475752	-1.07172	6.72533e-06	0.000335388	down
Sema4b	471.824	990.738	0.476234	-1.07026	8.22133e-06	0.000398503	down
Fhod1	259.431	544.727	0.476259	-1.07018	4.92871e-06	0.000263362	down
Bbc3	184.654	387.581	0.476428	-1.06967	4.24802e-05	0.00143166	down
Btbd11	161.463	338.863	0.476484	-1.0695	2.48508e-05	0.000953635	down
Kit	738.054	1548.79	0.476535	-1.06935	3.46914e-07	3.32527e-05	down
Cenpm	222.421	466.635	0.476648	-1.069	1.18723e-05	0.000536483	down
Lrp10	250.972	525.836	0.477283	-1.06708	9.03393e-06	0.000427413	down
Cdca7l	207.243	434.163	0.477339	-1.06691	1.19499e-05	0.000537794	down
Ccrn4l	375.129	785.456	0.477594	-1.06614	2.81991e-06	0.00016921	down
Ston2	423.523	886.745	0.477615	-1.06608	1.13422e-06	8.3435e-05	down
Col9a2	88.7075	185.587	0.477984	-1.06497	0.000187691	0.00437605	down
Tnfrsf22	105.444	220.55	0.478094	-1.06463	0.000241615	0.00523981	down
Slc35b2	281.103	587.546	0.478436	-1.0636	5.66965e-06	0.000295382	down
Srsf3	1721.53	3594.92	0.47888	-1.06226	3.08694e-07	3.0928e-05	down
Gpc1	309.547	646.185	0.479037	-1.06179	0.000534819	0.00983552	down
Doc2a	69.3623	144.633	0.479573	-1.06018	0.0019919	0.0252876	down
Hspg2	6058.06	12623.7	0.479897	-1.0592	0.00163406	0.0221428	down
Upf1	1209.52	2519.83	0.480002	-1.05889	0.00192238	0.0247329	down
Pfas	1414.88	2942.4	0.48086	-1.05631	0.00297288	0.033813	down
Soga1	159.888	332.293	0.481166	-1.05539	0.00043186	0.00829336	down
Zbtb12	165.86	344.624	0.481279	-1.05505	3.20507e-05	0.00115581	down
Asap3	271.054	562.57	0.481814	-1.05345	0.00428181	0.0438007	down
Btbd2	1078.57	2238.51	0.481825	-1.05342	0.00288931	0.0331305	down
Eif4ebp2	721.323	1496.91	0.481875	-1.05327	6.78076e-07	5.49962e-05	down
Cdt1	954.331	1980.34	0.481902	-1.05319	4.46567e-07	4.00646e-05	down
Cdc42ep4	499.505	1036.03	0.482135	-1.05249	1.89751e-06	0.000123573	down
Gm6375	72.5569	150.457	0.482243	-1.05217	0.000935601	0.014829	down
Fzd9	47.6303	98.7682	0.482243	-1.05217	0.00247525	0.0296254	down
Lefty2	257.234	532.799	0.482798	-1.05051	1.21297e-05	0.00054456	down
Trmt61a	148.262	306.921	0.483063	-1.04972	5.24509e-05	0.00167344	down
Med25	816.256	1689.19	0.483223	-1.04924	6.19775e-07	5.13973e-05	down
Rai1	193.288	399.732	0.483544	-1.04828	0.000110036	0.0029461	down
Fads2	279.361	577.464	0.483773	-1.0476	4.14073e-06	0.000229784	down
Erbb2	203.688	421.039	0.483775	-1.04759	2.57842e-05	0.000975921	down
Junb	247.512	510.977	0.48439	-1.04576	8.89146e-06	0.000423386	down
Dhcr24	1543.17	3184.64	0.484568	-1.04523	3.62453e-07	3.42967e-05	down
Cnnm3	246.784	508.997	0.484844	-1.04441	9.39755e-06	0.000440849	down
Pou6f1	56.1004	115.639	0.485132	-1.04355	0.00203439	0.0256963	down
Grwd1	553.538	1140.85	0.485198	-1.04336	5.74784e-06	0.000297747	down
Dusp9	744.637	1533.88	0.485461	-1.04257	8.91936e-07	6.88127e-05	down
Trp53	2047.31	4214.8	0.485741	-1.04174	1.95409e-05	0.000795358	down
Nynrin	443.424	912.743	0.485814	-1.04152	0.000304334	0.00628012	down
Tob2	184.086	378.305	0.486608	-1.03917	2.829e-05	0.00104226	down
Plcg2	431.205	886.144	0.486608	-1.03917	0.00288152	0.0330584	down
Hspa2	64.1102	131.704	0.486777	-1.03867	0.00385069	0.0406403	down
Hcfc1	3244.19	6660.49	0.48708	-1.03777	3.91087e-06	0.000220296	down
Bcl9	314.148	642.641	0.488839	-1.03257	0.000671104	0.0116593	down
Wiz	708.77	1449.51	0.488973	-1.03217	9.79412e-07	7.35123e-05	down
1700017B05Rik	338.753	692.538	0.489146	-1.03166	0.00214395	0.0266394	down
Dcakd	804.624	1644.94	0.489151	-1.03165	1.38225e-05	0.000604011	down
Spred3	66.4503	135.637	0.489913	-1.0294	0.00104606	0.016071	down
N4bp3	549.084	1120.54	0.490017	-1.0291	2.95957e-06	0.000175686	down
Kif26a	346.514	706.369	0.490556	-1.02751	3.21746e-05	0.00115651	down
Exosc4	310.518	632.174	0.49119	-1.02565	0.000201686	0.0045991	down
Tlr2	63.2916	128.805	0.491375	-1.0251	0.00138451	0.0196638	down
Nefh	181.884	370.144	0.491387	-1.02507	0.00171142	0.0228692	down
Mex3a	758.429	1542.9	0.491561	-1.02456	5.48081e-05	0.00172872	down
Lrdd	355.969	724.069	0.491624	-1.02437	6.11205e-06	0.000311827	down
Bai2	123.601	251.331	0.491787	-1.02389	9.59982e-05	0.00266032	down
Camkk2	226.961	461.398	0.491899	-1.02357	2.04131e-05	0.000826301	down
Aar2	313.785	637.714	0.492046	-1.02313	1.17652e-05	0.000532732	down
Nacc1	2437.44	4945.12	0.492898	-1.02064	3.87283e-05	0.00133988	down
Ly6e	599.416	1215.9	0.492982	-1.02039	4.50237e-06	0.000246761	down
Ercc2	370.609	751.399	0.493225	-1.01968	6.36847e-06	0.000319752	down
Hcn2	217.176	438.073	0.495752	-1.01231	3.85078e-05	0.00133643	down
Pmepa1	128.772	259.741	0.495773	-1.01225	0.00488854	0.0483655	down
Pdf	86.5114	174.404	0.496039	-1.01147	0.000561203	0.0102526	down
Tmem51	123.537	248.815	0.4965	-1.01013	0.000579535	0.0105095	down
Acacb	506.577	1018.92	0.49717	-1.00819	3.91999e-06	0.000220296	down
Slc5a5	48.8836	98.2985	0.497298	-1.00782	0.0028567	0.0328417	down
Med16	349.107	701.698	0.497517	-1.00718	1.67054e-05	0.000705448	down
LOC102633052	45.6509	91.7218	0.497711	-1.00662	0.00428266	0.0438007	down
Klc3	156.959	315.34	0.497745	-1.00652	0.000115493	0.00305891	down
Ampd3	123.487	247.886	0.49816	-1.00532	0.000118774	0.00311969	down
Map3k11	183.737	368.729	0.4983	-1.00491	0.00116204	0.0173265	down
Actg1	3903.65	7831.13	0.498479	-1.0044	6.71675e-07	5.46773e-05	down
Samd4b	1077.43	2156.1	0.49971	-1.00084	1.53131e-06	0.000105049	down
Klhl13	1353.26	676.112	2.00153	1.0011	2.68823e-06	0.00016263	up
Gm7285	228.484	114.069	2.00302	1.00218	0.000140434	0.00357413	up
4922501C03Rik	477.224	237.441	2.00986	1.0071	2.37439e-05	0.000932159	up
Pet100	572.329	284.673	2.01048	1.00754	8.22492e-06	0.000398503	up
Alox12b	73.6025	36.5987	2.01107	1.00796	0.00391989	0.0411624	up
Gm6767	11259	5596.3	2.01187	1.00853	6.44392e-07	5.27621e-05	up
Cort	102.637	51.0137	2.01196	1.0086	0.0018636	0.0242444	up
Gm5566	613.24	304.479	2.01406	1.01011	7.25467e-06	0.000357757	up
Tmcc3	185.113	91.8816	2.01469	1.01056	0.000505574	0.00938343	up
Gm5883	166.353	82.5585	2.01497	1.01076	0.000527141	0.00971853	up
Gm8394	590.751	292.85	2.01725	1.01239	0.000182075	0.00430257	up
Eea1	491.905	243.662	2.0188	1.0135	0.00101418	0.0156815	up
M6pr-ps	322.79	159.853	2.01929	1.01385	5.05476e-05	0.00162915	up
Abcd4	923.484	457.049	2.02054	1.01474	1.14012e-05	0.000522317	up
Gm13215	168.6	83.3672	2.02237	1.01605	0.00068357	0.0118339	up
Susd4	323.81	159.999	2.02383	1.01709	4.13953e-05	0.00141011	up
Adamts9	367.803	181.691	2.02433	1.01744	2.1137e-05	0.000847852	up
Stx3	1034.09	510.492	2.02567	1.0184	2.5386e-06	0.000154847	up
Pros1	858.429	423.731	2.02588	1.01855	6.83794e-06	0.000339475	up
Gm11361	14694.1	7247.97	2.02734	1.01959	0.000608599	0.0108661	up
Gm12242	111.269	54.8534	2.02848	1.0204	0.00143578	0.0202234	up
Fnip1	718.018	353.527	2.03101	1.0222	5.22271e-06	0.000275336	up
Fmn2	301.652	148.332	2.03362	1.02405	4.79653e-05	0.00156644	up
Atp6v1f	1290.32	633.738	2.03605	1.02577	1.61354e-06	0.000109257	up
1500012F01Rik	1056.65	517.66	2.04121	1.02942	0.000630527	0.0111244	up
Ap4s1	134.638	65.9103	2.04274	1.03051	0.000861324	0.0140193	up
Anapc15-ps	121.685	59.5426	2.04366	1.03116	0.000860554	0.0140193	up
Golgb1	3715.03	1817.31	2.04425	1.03157	4.19448e-07	3.85055e-05	up
Nt5e	225.249	109.856	2.0504	1.03591	0.00503067	0.0494843	up
E130201H02Rik	57.0462	27.8196	2.05058	1.03603	0.00487021	0.0482273	up
Emp1	511.431	249.265	2.05176	1.03686	1.09208e-05	0.000503766	up
Neil2	443.448	216.095	2.0521	1.0371	1.21776e-05	0.00054456	up
Rps6-ps1	1054.66	513.417	2.05421	1.03858	1.86188e-06	0.000122696	up
LOC102640624	98.6398	47.986	2.0556	1.03956	0.00131875	0.0189662	up
Gstt2	184.164	89.5693	2.05611	1.03992	0.000189543	0.00438086	up
Uggt2	92.9176	45.1749	2.05684	1.04043	0.00412154	0.0425252	up
Catsperd	140.914	68.5071	2.05693	1.04049	0.000847238	0.0138754	up
Ifi30	2094.17	1017.88	2.05738	1.04081	2.29453e-07	2.41931e-05	up
Rps19-ps10	201.485	97.9246	2.05755	1.04093	0.000168313	0.0040864	up
Rpl36a-ps2	5155.14	2501.46	2.06086	1.04324	1.59733e-07	1.79533e-05	up
Map2	184.763	89.6036	2.062	1.04405	0.000313471	0.00643269	up
Gm10054	222.457	107.815	2.06332	1.04497	5.11371e-05	0.00164098	up
Gng2	896.105	433.466	2.0673	1.04775	1.77031e-06	0.00011701	up
Rsph3a	178.965	86.4855	2.06931	1.04915	0.000206387	0.00467262	up
Gm15466	95.9063	46.2718	2.07267	1.05149	0.000760019	0.0128167	up
Gm6419	221.624	106.876	2.07364	1.05217	7.26017e-05	0.00210137	up
1110058L19Rik	216.733	104.498	2.07404	1.05244	0.000203047	0.00461129	up
Ndufa1	348.119	167.721	2.07559	1.05352	4.60497e-05	0.0015264	up
Rpl31-ps4	219.255	105.504	2.07817	1.05531	0.000241955	0.00524205	up
Gm19366	764.149	367.528	2.07916	1.056	0.00111507	0.0168073	up
Gm17748	348.371	167.527	2.07949	1.05623	0.00211116	0.0263058	up
Phf11d	1095.39	526.533	2.08038	1.05685	9.98354e-07	7.4681e-05	up
Tatdn1	223.16	107.182	2.08207	1.05802	0.000182769	0.00430976	up
Itsn2	995.068	477.622	2.08338	1.05893	1.66054e-06	0.000111753	up
Gm6665	196.493	94.2519	2.08476	1.05988	6.61801e-05	0.00198289	up
Cast	712.885	341.608	2.08685	1.06133	2.22375e-06	0.00014028	up
Ngly1	217.699	103.975	2.09376	1.0661	8.40094e-05	0.00236358	up
LOC101056240	62.227	29.7187	2.09387	1.06617	0.00477248	0.0477075	up
Ckmt1	703.443	335.95	2.09389	1.06618	8.54215e-07	6.65987e-05	up
Lactb	252.565	120.54	2.09528	1.06715	3.45134e-05	0.00122271	up
Gm14138	256.882	122.595	2.09537	1.06721	4.50567e-05	0.00149607	up
Fgd4	166.347	79.3799	2.09558	1.06735	0.000797322	0.0132709	up
Txn1	2099.43	1001.12	2.09708	1.06838	1.48238e-07	1.70066e-05	up
Rps12-ps1	409.517	195.182	2.09813	1.0691	3.35067e-06	0.000193205	up
Gm6977	136.668	65.0885	2.09973	1.07021	0.000884787	0.014248	up
Gm7665	244.8	116.477	2.10171	1.07157	6.71052e-05	0.00199175	up
Tmsb4x	6058.47	2878.8	2.10451	1.07348	9.4236e-08	1.1528e-05	up
LOC102634408	224.233	106.478	2.10591	1.07444	9.20156e-05	0.00255956	up
Cd63	584.587	277.27	2.10837	1.07613	0.000914239	0.0146265	up
Gm5526	2953.01	1400.42	2.10865	1.07632	8.29897e-08	1.04407e-05	up
Rps12-ps18	92.3264	43.7747	2.10912	1.07664	0.0010815	0.016413	up
Gm10250	6855.23	3250.25	2.10914	1.07665	1.20222e-06	8.75641e-05	up
Gm4342	582.169	275.399	2.11391	1.07991	1.17614e-05	0.000532732	up
Rora	95.6369	45.2338	2.11428	1.08017	0.0015979	0.0218534	up
Ccdc53	592.4	280.095	2.115	1.08066	1.60397e-06	0.000108942	up
Rpl23	2000.35	945.645	2.11533	1.08088	1.87203e-07	2.05268e-05	up
Gm6251	327.434	154.63	2.11754	1.08239	0.000159727	0.00391498	up
Gm6192	3863.39	1823.36	2.11883	1.08326	1.60628e-05	0.000687004	up
Gm8934	895.465	422.247	2.12072	1.08455	7.6383e-05	0.00219077	up
Itgb3bp	117.419	55.3593	2.12103	1.08477	0.00125937	0.0183453	up
Prelid2	574.214	270.673	2.12143	1.08504	1.67898e-05	0.000706767	up
Hrk	86.4858	40.7643	2.12161	1.08516	0.000713118	0.0121741	up
Smim11	372.043	175.227	2.1232	1.08624	1.97408e-05	0.000802019	up
Slc35d2	241.089	113.53	2.12357	1.08649	6.6687e-05	0.00198466	up
Gm4332	12192.6	5738.72	2.12461	1.0872	8.35475e-06	0.000401834	up
Lcorl	212.375	99.9027	2.12582	1.08802	0.00419151	0.0431289	up
Podxl	516.914	242.944	2.12771	1.0893	2.12702e-06	0.000134947	up
Ndufa5	823.187	386.846	2.12794	1.08946	6.94967e-05	0.00203544	up
Gm9457	829.748	388.575	2.13536	1.09448	1.22826e-05	0.000545012	up
Gm12848	116.041	54.2993	2.13707	1.09563	0.00145262	0.0204346	up
P4ha1	1448.12	676.11	2.14185	1.09885	1.51697e-07	1.73138e-05	up
Rpl31-ps9	3256.16	1518.17	2.1448	1.10084	3.77571e-06	0.000213419	up
Dnah8	3288.29	1531.73	2.14679	1.10218	9.85266e-08	1.19212e-05	up
Gm12565	250.625	116.601	2.14943	1.10396	2.45489e-05	0.000945326	up
Lgals8	232.04	107.946	2.14959	1.10406	9.1058e-05	0.0025393	up
Me1	734.94	341.474	2.15226	1.10585	8.98743e-07	6.90971e-05	up
Ptrh1	201.953	93.6758	2.15588	1.10827	6.64784e-05	0.00198466	up
Rpl19-ps12	246.879	114.458	2.15695	1.10899	2.41201e-05	0.000936962	up
Gm14217	3295.44	1525.71	2.15994	1.11099	0.0010316	0.0158954	up
Prnp	281.144	130.065	2.16157	1.11208	1.38304e-05	0.000604011	up
Rpl31-ps11	690.804	319.259	2.16377	1.11355	6.8268e-07	5.51675e-05	up
Anxa5	469.093	216.523	2.16648	1.11536	0.000324794	0.00662225	up
Gm7466	269.549	124.302	2.1685	1.1167	1.7187e-05	0.000718027	up
4930461G14Rik	179.077	82.5468	2.1694	1.1173	7.95047e-05	0.00225802	up
Gm7429	142.155	65.5242	2.1695	1.11736	0.000662859	0.0115704	up
Hspe1	7741.57	3553.01	2.17887	1.12358	1.74974e-08	2.70928e-06	up
Rab7-ps1	935.101	429.095	2.17924	1.12382	3.31184e-07	3.2426e-05	up
Igsf23	109.466	50.2249	2.17951	1.124	0.00164444	0.0221931	up
Arhgef28	220.922	101.245	2.18206	1.12569	4.76637e-05	0.00155965	up
Rps27a	1614.84	739.745	2.18297	1.1263	0.000871678	0.0141085	up
Vldlr	70.93	32.4847	2.18349	1.12663	0.00238765	0.0288578	up
Rps25-ps1	7043.28	3224.35	2.1844	1.12724	1.25571e-08	2.09053e-06	up
Rps3a1	5459.58	2497.14	2.18633	1.12851	1.3107e-08	2.16018e-06	up
Gm4705	402.464	183.808	2.18959	1.13066	8.37839e-06	0.000401834	up
Ndufs4	1587.5	724.987	2.18969	1.13073	6.81933e-08	8.6282e-06	up
H19	443.471	202.522	2.18974	1.13076	1.19415e-05	0.000537794	up
Gm2379	1147.68	524.107	2.18979	1.13079	4.47461e-05	0.00148988	up
Gm6476	87.7528	40.0515	2.191	1.13159	0.000971079	0.0151955	up
Ppp1r9a	1082.68	493.896	2.19212	1.13233	9.71778e-05	0.00267959	up
Lace1	178.8	81.4959	2.19397	1.13355	0.000145729	0.00367092	up
Rps11-ps3	74.1501	33.7835	2.19486	1.13413	0.000814376	0.0134667	up
Gm8460	66.2035	30.14	2.19653	1.13523	0.00290253	0.0332305	up
Zfp57	7563.5	3442.27	2.19724	1.13569	1.69084e-08	2.65521e-06	up
Gm10713	215.856	98.1425	2.19941	1.13712	1.85786e-05	0.000768911	up
Gm7287	107.495	48.8736	2.19945	1.13714	0.000357745	0.00711058	up
Adam8	183.934	83.5903	2.20042	1.13778	5.55511e-05	0.00174718	up
Ecm1	156.734	71.219	2.20074	1.13799	0.00017784	0.00422669	up
Gm6652	333.024	151.32	2.20079	1.13802	4.02495e-06	0.000224485	up
Optn	604.209	274.405	2.20189	1.13874	1.21177e-06	8.79702e-05	up
A630089N07Rik	91.2725	41.4457	2.20222	1.13896	0.0029623	0.0337779	up
Gm8186	2120.05	961.371	2.20524	1.14093	7.24973e-07	5.78993e-05	up
Gm4833	1831.93	830.528	2.20574	1.14126	1.41794e-06	9.93548e-05	up
2610015P09Rik	393.765	178.495	2.20602	1.14145	2.38591e-06	0.00014798	up
Rps24-ps3	2552.34	1156.45	2.20704	1.14211	7.92237e-07	6.2426e-05	up
P4ha2	581.106	263.229	2.2076	1.14248	0.000109269	0.0029291	up
Gm10080	2084.69	944.093	2.20814	1.14283	2.02864e-06	0.000130197	up
Rgs3	269.839	122.043	2.21101	1.14471	1.22232e-05	0.00054456	up
Slc13a5	495.614	224.045	2.21211	1.14543	1.88888e-06	0.000123373	up
Htra1	978.662	440.825	2.22007	1.15061	0.00111974	0.0168361	up
Snhg11	1695.23	762.573	2.22304	1.15253	4.51377e-08	6.02072e-06	up
Vamp8	155.203	69.8056	2.22336	1.15274	5.36894e-05	0.0017007	up
Thnsl2	76.8871	34.5807	2.22341	1.15277	0.00303927	0.0342123	up
Gm3788	1903.12	853.084	2.23088	1.15761	1.23131e-08	2.07587e-06	up
Rps6-ps3	2132.58	955.71	2.23141	1.15796	3.59615e-07	3.41742e-05	up
Phf19	323.816	144.855	2.23545	1.16057	9.84254e-05	0.00270389	up
Tpt1	3827.81	1711.92	2.23597	1.1609	0.000133358	0.00341762	up
LOC102638590	65.0272	29.0565	2.23795	1.16218	0.00172981	0.0230731	up
Hmgn5	167.558	74.7807	2.24067	1.16393	0.00241611	0.0291108	up
Gja1	694.923	309.886	2.24251	1.16512	3.24493e-07	3.20756e-05	up
5730508B09Rik	59.9251	26.6034	2.25254	1.17155	0.0045161	0.0457436	up
Ubash3a	176.386	78.2038	2.25546	1.17342	0.000108842	0.00292119	up
Tomm7	867.533	384.401	2.25684	1.17431	7.57755e-07	6.0137e-05	up
Ptgs1	107.822	47.7691	2.25715	1.1745	0.000787182	0.0131347	up
LOC102635997	305.876	135.281	2.26104	1.17699	0.00205957	0.0258918	up
Gm6450	406.11	179.544	2.26189	1.17753	2.38758e-05	0.000933393	up
Bin1	544.999	240.385	2.2672	1.18091	8.30979e-06	0.000401737	up
Dab1	794.641	350.041	2.27014	1.18278	1.33765e-07	1.55119e-05	up
Btnl7-ps	831.172	364.959	2.27744	1.18741	0.000141172	0.00358877	up
Gm7428	171.221	75.1763	2.27759	1.18751	0.000928189	0.0147643	up
Gm6444	100.57	44.1555	2.27764	1.18754	0.000941671	0.0148932	up
2900041M22Rik	123.14	54.0637	2.27769	1.18757	0.00287009	0.0329614	up
Capn2	1267.91	556.604	2.27793	1.18773	2.46929e-08	3.55799e-06	up
LOC102633274	55.0458	24.1149	2.28264	1.19071	0.00351362	0.0377846	up
Rpl22-ps1	1643.66	719.698	2.28381	1.19145	1.78171e-08	2.73962e-06	up
Gm5621	839.028	367.307	2.28427	1.19173	8.74216e-08	1.08747e-05	up
Fam214a	209.571	91.669	2.28618	1.19294	4.17591e-05	0.00142032	up
Gm10288	32125.2	14051.9	2.28619	1.19294	1.26006e-07	1.50001e-05	up
Ctsl	1899.8	830.24	2.28825	1.19425	0.000332726	0.00674036	up
Sgce	113.509	49.5583	2.29041	1.19561	0.000225788	0.00498943	up
Abca1	101.521	44.3047	2.29142	1.19624	0.0028251	0.0325799	up
H2-DMb1	56.3948	24.5606	2.29615	1.19922	0.00453469	0.0458271	up
Gm5865	142.958	62.2519	2.29644	1.1994	7.2111e-05	0.00209264	up
Mapre3	231.134	100.649	2.29644	1.1994	3.08861e-05	0.0011248	up
Gm8253	297.252	129.353	2.29799	1.20037	2.61337e-05	0.000985779	up
Rps3a2	11535.6	5018.46	2.29864	1.20078	1.46159e-08	2.3451e-06	up
Wbp5	2261.15	982.237	2.30204	1.20291	6.40244e-09	1.15254e-06	up
Ktn1	1547.71	670.142	2.30952	1.20759	1.35023e-08	2.1983e-06	up
BC028528	127.51	55.1569	2.31177	1.209	0.000169912	0.0041039	up
Rpl31-ps12	2107.66	911.544	2.31219	1.20926	5.75537e-06	0.000297747	up
Prss42	118.631	51.2761	2.31358	1.21013	0.00397606	0.0415541	up
Arl4c	345.489	149.108	2.31704	1.21228	1.44839e-06	0.000100534	up
Gm5450	109.413	47.1372	2.32116	1.21485	0.00210187	0.0262513	up
Gm7266	249.171	107.26	2.32306	1.21603	7.14408e-07	5.73131e-05	up
Sncg	127.681	54.8969	2.32583	1.21775	0.000751327	0.012738	up
Gm8292	1503.87	646.123	2.32753	1.2188	0.00269263	0.031612	up
Rmdn2	70.3606	30.2002	2.32981	1.22021	0.00241647	0.0291108	up
Gm3552	2616.13	1122.48	2.33066	1.22074	1.69498e-06	0.000113043	up
Xaf1	245.027	105.026	2.33302	1.2222	2.40147e-05	0.000934504	up
Mtrr	1711.14	733.109	2.33408	1.22286	6.45765e-07	5.27621e-05	up
Spp1	4591.37	1966.09	2.33528	1.2236	1.39917e-09	3.0373e-07	up
Rpl31-ps8	5922.73	2535.29	2.33611	1.22411	5.93974e-10	1.47362e-07	up
Rps3a3	6370.25	2726.76	2.3362	1.22416	8.82114e-10	2.00459e-07	up
E130102H24Rik	63.7228	27.243	2.33905	1.22593	0.00350662	0.037746	up
Gm13408	3617.78	1545.57	2.34074	1.22697	0.000770696	0.0129376	up
Gbe1	58.0093	24.7824	2.34075	1.22697	0.00367251	0.0390758	up
LOC102635661	439.004	187.432	2.34221	1.22787	2.47038e-07	2.54199e-05	up
Gsn	711.914	303.774	2.34357	1.22871	3.70974e-08	5.07008e-06	up
LOC102634977	84.1244	35.8832	2.34439	1.22921	0.000223676	0.00495263	up
Gm13719	61.4304	26.2006	2.34462	1.22935	0.00269506	0.0316123	up
Metap1d	387.497	165.162	2.34616	1.2303	9.72413e-07	7.32353e-05	up
Gm5237	115.851	49.3406	2.34798	1.23142	0.000222606	0.00493882	up
Gm9354	173.648	73.8326	2.35191	1.23383	0.000935094	0.014829	up
Cd82	58.5525	24.8456	2.35665	1.23674	0.00377912	0.0400179	up
Agpat4	1153.45	487.586	2.36563	1.24223	0.000161214	0.00394432	up
Adssl1	162.907	68.831	2.36677	1.24292	0.0004574	0.00869334	up
Trmt13	657.19	277.087	2.37178	1.24597	4.74791e-08	6.25763e-06	up
Rab42	56.1889	23.6812	2.37272	1.24654	0.00476367	0.0476625	up
Rps25	6161.03	2596.5	2.37282	1.2466	0.000722498	0.0123153	up
Gm7329	71.7583	30.2395	2.373	1.24671	0.00266353	0.0313868	up
4933439C10Rik	174.918	73.7048	2.37323	1.24685	2.00114e-05	0.000811525	up
Cacna2d1	109.06	45.931	2.37444	1.24759	0.000194962	0.00447807	up
Pramef12	928.731	390.558	2.37796	1.24972	1.74095e-08	2.70928e-06	up
Gm8925	227.107	95.5006	2.37806	1.24979	2.79348e-06	0.00016808	up
Gm16089	645.955	271.603	2.3783	1.24993	0.00022722	0.00501106	up
LOC102634555	68.0361	28.5796	2.38058	1.25132	0.00142939	0.0201636	up
Hspb11	59.0218	24.7886	2.38101	1.25157	0.00257062	0.0305513	up
Rpl31-ps1	48.3188	20.2909	2.38131	1.25175	0.00136239	0.0194243	up
Mfap3l	155.961	65.483	2.3817	1.25199	5.05416e-05	0.00162915	up
LOC102636101	476.145	199.874	2.38223	1.25231	0.00123927	0.0180644	up
Cxcl16	109.093	45.7501	2.38455	1.25372	0.000178264	0.00423056	up
Gm5511	947.631	397.265	2.38539	1.25422	1.15965e-05	0.000527247	up
Ankrd12	262.098	109.864	2.38566	1.25439	0.000272344	0.00577056	up
1110032A03Rik	88.6387	37.0828	2.39029	1.25719	0.000687875	0.0118806	up
Slc1a1	347.23	145.204	2.39132	1.25781	8.41354e-07	6.58278e-05	up
BC055111	58.5599	24.4592	2.39419	1.25954	0.00319095	0.0354431	up
Mbnl2	1005.19	419.718	2.39491	1.25997	5.34611e-06	0.000280506	up
Cd24a	485.27	202.505	2.39633	1.26083	3.93524e-06	0.000220593	up
Spata6	354.746	147.745	2.40107	1.26368	5.49239e-07	4.71858e-05	up
Txn-ps1	249.866	103.879	2.40535	1.26625	7.26945e-07	5.78993e-05	up
LOC102633006	91.9533	38.1396	2.41097	1.26961	0.000533887	0.00982654	up
Rpl38-ps2	5766.67	2385.76	2.41712	1.27329	4.14685e-10	1.10626e-07	up
Fam111a	1089.4	450.02	2.42079	1.27548	4.2438e-09	8.31559e-07	up
Gm867	89.8622	37.0613	2.42469	1.2778	0.000603953	0.0108545	up
Aipl1	121.113	49.8253	2.43075	1.2814	4.99732e-05	0.00161562	up
Mctp1	56.6083	23.2675	2.43294	1.2827	0.00410946	0.04246	up
Cox20	79.5343	32.6494	2.43601	1.28452	0.000672935	0.0116772	up
Gm7241	57.6341	23.626	2.43943	1.28654	0.00462049	0.0465454	up
Gm11993	1311.38	536.029	2.44646	1.2907	1.41807e-05	0.000616875	up
Rpl30	658.837	269.069	2.44858	1.29195	0.000797213	0.0132709	up
Gm11865	79.6781	32.5246	2.44978	1.29265	0.000737894	0.0125487	up
Adhfe1	85.4225	34.8687	2.44983	1.29268	0.000370237	0.00731593	up
Gm3815	1394.7	568.83	2.45188	1.29389	2.65293e-08	3.76546e-06	up
Katnal2	61.954	25.2628	2.45238	1.29418	0.00235173	0.028517	up
Gm11826	503.406	205.074	2.45475	1.29558	2.26301e-08	3.29655e-06	up
Gm20762	264.673	107.794	2.45536	1.29593	4.62156e-07	4.07691e-05	up
LOC102635290	52.0181	21.1529	2.45915	1.29816	0.00217646	0.0268925	up
Gm7859	283.978	115.248	2.46407	1.30104	3.81757e-07	3.58172e-05	up
Trim7	215.256	87.2464	2.46722	1.30289	0.000280464	0.00590868	up
Plekhn1	134.767	54.5748	2.4694	1.30416	2.15761e-05	0.000861696	up
Pecam1	1880.1	761.249	2.46975	1.30437	4.53034e-10	1.18013e-07	up
Ctbs	220.439	89.1972	2.47136	1.30531	3.16415e-05	0.00114654	up
Hist3h2ba	80.4724	32.5425	2.47284	1.30617	0.000331426	0.00672017	up
Gm4963	2128.12	857.401	2.48206	1.31154	2.70977e-10	7.40737e-08	up
Dppa5a	15009.9	6031.29	2.48867	1.31538	0.000522432	0.00965583	up
Syne1	193.51	77.7315	2.48947	1.31584	4.66871e-06	0.000253991	up
Sat1	1453.51	582.131	2.49688	1.32013	5.80624e-10	1.47362e-07	up
Ephx1	668.542	266.399	2.50956	1.32743	0.000105478	0.00285006	up
Ccdc63	80.3962	32.0131	2.51135	1.32846	0.000380397	0.00749355	up
Gm7784	47.4763	18.8692	2.51607	1.33117	0.00108812	0.0164682	up
Trap1a	1684.36	669.105	2.51733	1.33189	2.27529e-10	6.29743e-08	up
LOC102635417	66.9558	26.57	2.51997	1.33341	0.00455383	0.0459487	up
Gm13456	139794	55455.9	2.52082	1.33389	1.41465e-06	9.93548e-05	up
LOC102640958	61.673	24.4292	2.52456	1.33603	0.00302831	0.0341481	up
Inca1	75.0315	29.6795	2.52806	1.33803	0.000845743	0.0138714	up
Ooep	2107.83	832.605	2.53161	1.34005	1.31707e-08	2.16018e-06	up
Pdzd2	253.954	100.257	2.53304	1.34087	2.37572e-06	0.000147762	up
Mylpf	2852.55	1123.31	2.53941	1.34449	0.000103513	0.00281916	up
Gm9104	577.484	226.73	2.54701	1.3488	1.87197e-05	0.000771865	up
Rpl21	1060.87	416.185	2.54904	1.34995	3.36314e-07	3.26608e-05	up
Gm8894	1881.32	737.67	2.55036	1.3507	8.68937e-11	2.78841e-08	up
Enox2	256.523	100.558	2.55099	1.35106	4.77481e-07	4.19539e-05	up
Cd63-ps	1073.88	420.559	2.55345	1.35245	3.27494e-05	0.00117336	up
Scrn3	391.972	153.194	2.55866	1.35539	6.17487e-05	0.00189368	up
Nrg1	93.2766	36.4366	2.55997	1.35613	0.000268946	0.00570949	up
Afap1l1	177.608	69.3373	2.5615	1.35699	0.000231485	0.00506978	up
Gm12543	312.468	121.274	2.57655	1.36544	3.44362e-07	3.31516e-05	up
Hormad2	188.831	73.2191	2.57899	1.3668	2.78942e-05	0.00103324	up
LOC102635465	105.444	40.8147	2.58349	1.36932	0.000367211	0.00727262	up
Rhox13	152.483	58.9972	2.58457	1.36993	0.00329053	0.0362302	up
Tmem232	172.69	66.6807	2.5898	1.37284	2.41024e-06	0.000149071	up
Tpt1-ps5	518.272	200.036	2.59089	1.37345	0.00013018	0.00335558	up
Rpl21-ps8	234.429	90.4635	2.59142	1.37374	6.55766e-05	0.00197927	up
Stac3	36.605	14.0997	2.59615	1.37638	0.00239187	0.028893	up
LOC102631836	201.546	77.5011	2.60055	1.37882	0.000969875	0.0151955	up
Rpl19-ps1	8293.47	3178.09	2.60958	1.38382	1.27594e-05	0.000562788	up
Gm10247	288.914	110.594	2.61237	1.38536	2.79051e-05	0.00103324	up
Arntl2	114.588	43.855	2.61289	1.38565	6.47185e-05	0.0019657	up
Ccpg1os	177.073	67.7194	2.61481	1.38671	8.43692e-05	0.00237069	up
Gm6794	238.076	91.0233	2.61555	1.38712	2.66735e-05	0.00100102	up
BC021614	104.827	40.0567	2.61697	1.3879	0.000154914	0.00384973	up
Mmrn2	509.501	194.553	2.61883	1.38892	0.000143279	0.00362985	up
Pmel	269.182	102.62	2.62308	1.39126	4.48741e-07	4.00646e-05	up
Cep112	95.0705	36.2359	2.62366	1.39158	0.000144269	0.00364241	up
Gm7198	168.54	63.988	2.63394	1.39722	3.01376e-06	0.000177949	up
Fetub	346.403	131.506	2.63411	1.39732	3.95929e-08	5.34552e-06	up
Lbh	53.3465	20.1513	2.6473	1.40452	0.00114576	0.0171414	up
Senp7	113.832	42.8946	2.65377	1.40804	6.6633e-05	0.00198466	up
Gm6043	144.739	54.4761	2.65693	1.40976	5.84922e-06	0.0002998	up
H2-M6-ps	612.496	230.475	2.65754	1.41009	1.76934e-09	3.69592e-07	up
Acox3	743.924	278.926	2.6671	1.41527	0.000671378	0.0116593	up
Col7a1	553.389	207.166	2.67123	1.41751	7.8537e-06	0.000382191	up
Anxa4	1061.21	397.067	2.67263	1.41826	7.54792e-11	2.45774e-08	up
Akr1b8	302.621	113.091	2.6759	1.42003	0.000214028	0.00480143	up
Ecscr	176.411	65.9233	2.676	1.42008	3.26042e-06	0.000188985	up
Gm7808	1732.06	646.313	2.67991	1.42218	0.00385125	0.0406403	up
Uqcrb	1052.43	392.487	2.68145	1.42301	1.90789e-11	7.82306e-09	up
Liph	599.863	223.692	2.68164	1.42312	8.87228e-10	2.00459e-07	up
Smc1b	93.8892	34.939	2.68723	1.42612	0.000235218	0.00512114	up
Abca5	113.797	42.3304	2.6883	1.4267	6.01581e-05	0.00186326	up
Lxn	88.9172	33.0155	2.6932	1.42932	7.03622e-05	0.00205265	up
Gm18736	150.188	55.6798	2.69735	1.43154	2.36026e-06	0.000147214	up
Spata1	47.9032	17.7565	2.69778	1.43177	0.00388792	0.0409031	up
Gm12522	50.122	18.5597	2.70058	1.43327	0.00343625	0.0372421	up
Gm5075	299.673	110.925	2.70157	1.4338	0.000538115	0.00988792	up
Gm7545	81.9292	30.292	2.70464	1.43544	0.000225087	0.0049789	up
Fbp2	100.54	37.1639	2.70531	1.4358	0.000167658	0.00407495	up
Timm10	3449.27	1274.85	2.70562	1.43596	1.00196e-05	0.000466078	up
LOC102636129	59.2388	21.889	2.70632	1.43633	0.000511002	0.00947623	up
Sept1	6134.45	2259.24	2.71527	1.44109	1.93285e-07	2.10823e-05	up
Ehhadh	113.506	41.7738	2.71716	1.4421	4.73916e-05	0.00155458	up
Nudt6	58.689	21.5789	2.71974	1.44347	0.00105507	0.0161559	up
Rbp1	560.618	205.784	2.72431	1.44589	1.43732e-05	0.000622801	up
Gm5457	155.716	57.1413	2.7251	1.44631	4.15197e-07	3.83054e-05	up
Slc37a2	160.244	58.6939	2.73016	1.44899	2.10944e-06	0.000134216	up
Gm7384	381.803	139.825	2.73057	1.4492	4.89895e-06	0.000263362	up
Gm12109	51.2435	18.7437	2.73391	1.45096	0.000622754	0.0110224	up
LOC102633007	158.525	57.8899	2.73839	1.45333	0.0012685	0.0184299	up
Gm5586	4015.91	1466.27	2.73886	1.45358	9.58797e-13	5.44351e-10	up
C2	211.386	77.1363	2.74043	1.4544	0.00212818	0.026488	up
Myl4	934.075	340.455	2.74361	1.45607	3.20012e-06	0.000186459	up
Tnfrsf8	60.4545	22.0226	2.74511	1.45686	0.00145428	0.0204448	up
Lrrc31	264.464	96.2482	2.74773	1.45824	0.00021389	0.00480143	up
3000002C10Rik	567.123	206.358	2.74825	1.45851	4.6142e-08	6.11783e-06	up
Atp2c2	39.8415	14.495	2.74863	1.45871	0.00275628	0.0320702	up
Rgs22	224.923	81.8184	2.74905	1.45893	0.000504152	0.00938343	up
Gm5077	122.042	44.3791	2.74999	1.45943	0.000401586	0.0078343	up
Psd4	350.814	127.369	2.75431	1.46169	1.43834e-08	2.32464e-06	up
Malat1	8958.36	3251.36	2.75526	1.46219	3.8719e-13	2.31707e-10	up
Gngt2	350.025	126.991	2.75631	1.46274	1.04234e-08	1.78911e-06	up
Aoah	336.759	122.136	2.75725	1.46323	2.1351e-08	3.17285e-06	up
Zap70	380.195	137.668	2.76169	1.46555	3.2453e-08	4.49109e-06	up
Itgae	205.384	74.3199	2.76351	1.4665	3.40046e-07	3.2879e-05	up
6430531B16Rik	69.308	25.0045	2.77182	1.47084	0.00122339	0.0179273	up
Gm12643	126.646	45.5616	2.77966	1.47491	4.82263e-06	0.000261082	up
Sbsn	115.385	41.2706	2.79582	1.48327	0.00012604	0.00326788	up
Pygl	161.369	57.6347	2.79985	1.48535	5.20726e-07	4.53934e-05	up
C330018A13Rik	46.6283	16.5854	2.8114	1.49129	0.00182872	0.0239737	up
Gm9722	58.7998	20.902	2.81313	1.49217	0.000669015	0.0116457	up
Ccdc18	631.036	224.068	2.81627	1.49379	6.01726e-07	5.0277e-05	up
Gm14044	472.549	167.626	2.81907	1.49522	3.19082e-05	0.00115255	up
Shpk	86.1754	30.5545	2.82039	1.49589	0.000117042	0.00309253	up
Gm12599	741.777	262.214	2.8289	1.50024	1.09457e-06	8.13284e-05	up
Fam162a	1399.1	494.031	2.83201	1.50182	2.25858e-12	1.06403e-09	up
Arhgef3	957.194	337.896	2.8328	1.50223	5.0347e-06	0.000266695	up
Gm18949	317.373	111.836	2.83784	1.50479	3.1087e-09	6.31495e-07	up
Zc3h6	302.299	106.185	2.84691	1.5094	1.58877e-08	2.53082e-06	up
Rpl31-ps17	34.2497	12.0233	2.84862	1.51026	0.00212148	0.0264195	up
Gm5590	62.3727	21.8666	2.85242	1.51219	0.000283057	0.005952	up
Gm2445	85.5884	29.9585	2.8569	1.51445	6.19392e-05	0.00189482	up
Ncoa7	230.24	80.4414	2.86221	1.51713	4.25688e-06	0.000235052	up
Ddit3	374.9	130.963	2.86265	1.51735	4.45042e-05	0.00148629	up
E130202H07Rik	103.19	36.0086	2.86571	1.51889	7.5149e-05	0.00216097	up
Rpl19-ps7	8360.81	2916.19	2.86703	1.51956	8.58269e-08	1.07366e-05	up
Prr5l	58.3315	20.296	2.87403	1.52308	0.000783406	0.0131122	up
Klk11	47.7507	16.5888	2.8785	1.52532	0.00202971	0.0256518	up
Gm6916	226.375	78.3495	2.88929	1.53072	2.267e-07	2.40171e-05	up
Gucy1a2	71.4154	24.6809	2.89355	1.53284	0.000356671	0.00710683	up
Ak7	102.068	35.2548	2.89514	1.53363	2.51454e-05	0.000961606	up
Alox5ap	33.3612	11.5065	2.89933	1.53572	0.00453461	0.0458271	up
Rps11-ps4	208.446	71.8359	2.9017	1.5369	5.37691e-08	6.88182e-06	up
Ddc	479.314	165.022	2.90455	1.53832	0.00194043	0.0249067	up
Gsta3	51.3355	17.6051	2.91594	1.54396	0.000938914	0.0148708	up
Gm9058	633.945	216.908	2.92264	1.54727	6.18185e-11	2.06266e-08	up
Gm12583	237.67	81.272	2.92438	1.54813	5.25849e-09	9.86724e-07	up
Gm13223	37.0123	12.5866	2.94061	1.55611	0.00139565	0.0197966	up
1190002F15Rik	99.4268	33.7284	2.94787	1.55967	4.24449e-05	0.00143166	up
Gm20563	184.976	62.7142	2.94951	1.56048	5.66493e-07	4.80586e-05	up
A730063M14Rik	57.8239	19.5772	2.95364	1.56249	0.000286499	0.00600239	up
Gm4118	56.2823	18.9761	2.96596	1.5685	0.000238609	0.00517969	up
Id2	379.399	127.918	2.96596	1.5685	5.99691e-10	1.47362e-07	up
S100a11	1142.12	384.84	2.96779	1.56939	5.68918e-07	4.80801e-05	up
Gm7600	1013.84	341.189	2.97149	1.57118	3.95012e-05	0.00135959	up
Gm5781	394.422	132.445	2.978	1.57434	6.24145e-11	2.06266e-08	up
Ldhd	116.236	39.0053	2.97999	1.57531	0.000170712	0.00411463	up
Rnf43	54.9791	18.4169	2.98526	1.57786	0.000351344	0.00704662	up
Rdh12	63.9029	21.3675	2.99065	1.58046	6.8531e-05	0.00202052	up
Rpl19-ps10	79.3063	26.4497	2.99838	1.58418	0.000984638	0.0153534	up
Lurap1l	80.5801	26.8717	2.9987	1.58434	4.93439e-05	0.00160201	up
Gm8900	108.969	36.3148	3.00067	1.58529	2.77146e-06	0.000167209	up
Efcab12	56.0801	18.5305	3.02636	1.59758	0.0004746	0.00898939	up
Robo3	37.0233	12.2272	3.02795	1.59834	0.00420488	0.0432039	up
Uap1l1	1525.7	503.78	3.02849	1.5986	5.42395e-05	0.00171567	up
Pla1a	46.9417	15.4821	3.032	1.60027	0.001981	0.0252258	up
Saysd1	215.563	71.088	3.03233	1.60043	0.000148245	0.00372158	up
Procr	144.872	47.7484	3.03407	1.60125	5.39663e-07	4.66766e-05	up
Gm7027	5886.16	1938.45	3.03653	1.60242	1.30448e-12	7.04485e-10	up
Gm12117	31.5042	10.3639	3.03979	1.60397	0.00386474	0.0407132	up
Itpr2	543.109	178.145	3.04868	1.60819	3.33982e-06	0.000193081	up
Ndufb2	1919.77	627.014	3.06176	1.61436	3.61955e-14	2.86229e-11	up
Aox1	113.441	37.0335	3.0632	1.61504	7.27727e-06	0.000358074	up
LOC102640024	258.187	84.2339	3.06512	1.61594	3.46375e-09	6.8477e-07	up
Rassf1	616.84	200.791	3.07206	1.61921	5.80237e-11	1.98331e-08	up
LOC102634854	97.0179	31.515	3.07847	1.62221	0.00119627	0.0177177	up
Ptgr1	849.416	275.146	3.08715	1.62627	5.8973e-05	0.00183654	up
Cstb	1149.7	371.174	3.09748	1.63109	1.4574e-06	0.000100843	up
Gm15483	412.078	133.021	3.09783	1.63126	3.73332e-07	3.51758e-05	up
Gm13196	1550.78	498.135	3.11317	1.63839	1.17581e-14	1.23976e-11	up
LOC102638051	43.2083	13.8765	3.11377	1.63866	0.000926501	0.0147481	up
Snord49b	185.704	59.5927	3.11623	1.6398	0.00128762	0.0186099	up
Gm6181	36.5282	11.6587	3.13313	1.64761	0.00111917	0.0168361	up
Tsga10	38.2275	12.172	3.14061	1.65104	0.00208634	0.0261289	up
Snord55	175.799	55.9621	3.14138	1.6514	0.00254069	0.0303103	up
LOC102640707	11838.4	3755.85	3.152	1.65627	8.04449e-09	1.40253e-06	up
Sdcbp2	107.793	34.1779	3.15387	1.65712	1.91608e-06	0.000124416	up
Gm7222	21.1997	6.69784	3.16515	1.66227	0.00416195	0.0428623	up
LOC102638850	2764.92	869.806	3.17878	1.66847	7.01006e-12	3.12963e-09	up
Hexa	1867.02	586.238	3.18474	1.67118	0.000155772	0.00385807	up
Gm7589	1387.13	435.194	3.18738	1.67237	1.34878e-14	1.29846e-11	up
Renbp	1334.04	418.254	3.18955	1.67335	1.7059e-05	0.000714398	up
Cryab	116.115	36.39	3.19084	1.67394	6.93632e-05	0.00203544	up
Gm15209	39.4815	12.2798	3.21517	1.68489	0.000451204	0.00858772	up
Gm8463	29.9193	9.29909	3.21745	1.68592	0.00112001	0.0168361	up
Ovgp1	125.064	38.7827	3.22472	1.68918	1.22769e-06	8.85453e-05	up
Ace	622.954	193.148	3.22526	1.68942	5.91435e-07	4.96044e-05	up
Gm8960	699.954	216.652	3.23078	1.69188	7.5416e-14	5.21832e-11	up
Dppa5c	2041.01	630.964	3.23475	1.69366	0.00025576	0.00549276	up
2200002D01Rik	202.706	62.1533	3.26139	1.70549	7.29966e-05	0.00211004	up
Gm8213	238.771	73.068	3.2678	1.70832	6.23592e-06	0.000314523	up
Slc25a48	44.767	13.664	3.27627	1.71205	0.000982802	0.0153356	up
Gm2225	13623.2	4154.33	3.27927	1.71337	8.99665e-14	6.03648e-11	up
Dppa5b	2040.96	620.53	3.28906	1.71768	0.000204992	0.00464579	up
Gm10784	34.5205	10.4735	3.29598	1.72071	0.00183236	0.023993	up
Hpse	75.318	22.781	3.30617	1.72516	2.72807e-05	0.00101939	up
Rpl31-ps13	2024.98	611.698	3.31043	1.72702	6.59421e-05	0.00198289	up
Rnf128	581.3	175.436	3.31346	1.72834	3.51719e-13	2.22508e-10	up
Gm7765	46.9035	14.143	3.31637	1.7296	0.000254638	0.00547398	up
Aldh1l2	61.2306	18.4361	3.32123	1.73172	0.00188008	0.0243301	up
LOC102633829	99.3206	29.8483	3.32751	1.73444	3.77834e-06	0.000213419	up
Glrx	188.217	56.5583	3.32785	1.73459	1.8653e-08	2.82887e-06	up
Gm11914	112.229	33.5714	3.34301	1.74115	1.54595e-07	1.7488e-05	up
Gm20570	83.7898	25.0059	3.35081	1.74451	2.9717e-06	0.000175934	up
Gm10941	28.4589	8.47743	3.35702	1.74718	0.00409548	0.0424051	up
Rpl19-ps4	40.2781	11.9966	3.35746	1.74737	0.000499933	0.00932563	up
Gm12034	428.771	126.925	3.37814	1.75623	1.33602e-10	3.7929e-08	up
Sec61g	165.213	48.7699	3.38761	1.76027	2.63536e-08	3.76465e-06	up
Rps2-ps4	116.107	34.2351	3.39147	1.76191	0.000759649	0.0128167	up
Gm5908	1885.01	555.743	3.39187	1.76208	3.60642e-14	2.86229e-11	up
Gm15808	29.1338	8.57777	3.39643	1.76402	0.000592798	0.0106974	up
Gm9763	111.941	32.9225	3.40014	1.7656	0.00033082	0.00671403	up
Gm12460	47.4532	13.9298	3.40661	1.76833	6.30267e-05	0.00191958	up
Rps15a-ps4	822.582	240.667	3.41793	1.77312	1.70679e-05	0.000714398	up
Vstm5	209.693	61.1692	3.42808	1.7774	7.54633e-10	1.79668e-07	up
BC022960	72.7443	21.1969	3.43184	1.77898	4.39127e-05	0.0014732	up
LOC102639962	199.136	57.9362	3.43716	1.78122	8.83706e-08	1.09313e-05	up
Neat1	7588.56	2196.31	3.45513	1.78874	2.72573e-18	5.02943e-15	up
Cthrc1	30.3266	8.76168	3.46128	1.7913	0.00336867	0.0368082	up
Ccdc122	47.8154	13.6925	3.49208	1.80409	0.00337464	0.0368267	up
Gm7572	68.3473	19.5109	3.50302	1.8086	3.40442e-05	0.0012135	up
LOC102637786	33.4577	9.54559	3.50504	1.80943	0.00183892	0.0240415	up
2410137M14Rik	130.498	37.1328	3.51436	1.81326	3.90106e-07	3.64461e-05	up
LOC102639239	296.922	84.413	3.51749	1.81455	2.59114e-07	2.61977e-05	up
Gm6436	376.434	106.136	3.54673	1.82649	2.24849e-07	2.39356e-05	up
Fam25c	540.48	152.092	3.55364	1.8293	6.43046e-14	4.74611e-11	up
LOC102634549	115.643	32.4789	3.56056	1.83211	0.000170963	0.00411463	up
S100a13	58.6541	16.43	3.56993	1.8359	1.67169e-05	0.000705448	up
Krt19	618.867	173.27	3.57169	1.83661	5.16365e-05	0.00165461	up
Gm4374	63.7383	17.7758	3.58568	1.84225	0.000481798	0.00907185	up
Rps19-ps9	48.7619	13.577	3.59151	1.84459	0.000129838	0.00335067	up
Spata31d1b	168.64	46.8953	3.5961	1.84643	2.00064e-08	2.99312e-06	up
Mfsd7c	103.323	28.5377	3.62059	1.85622	2.34138e-07	2.44541e-05	up
Gm6905	87.0603	23.9861	3.62962	1.85982	9.77868e-05	0.00269303	up
LOC102637269	129.288	35.5397	3.63785	1.86309	4.48459e-07	4.00646e-05	up
Cyp2j6	35.1009	9.64443	3.6395	1.86374	0.00130939	0.0188631	up
Mst1	141.339	38.6752	3.65451	1.86968	0.00340103	0.0370052	up
Col26a1	51.6808	14.1389	3.65521	1.86995	0.00105732	0.0161784	up
LOC102636153	105.282	28.7994	3.6557	1.87015	8.95633e-08	1.10173e-05	up
LOC102636722	20.0285	5.47825	3.656	1.87027	0.00411323	0.0424791	up
Gm11810	23.219	6.33509	3.66514	1.87387	0.0027878	0.0322843	up
Rpl19-ps9	337.088	91.9102	3.66758	1.87483	1.4109e-13	9.1883e-11	up
LOC102638370	34.7527	9.31501	3.73082	1.89949	0.00246155	0.0295253	up
Gm7498	26.4383	7.03393	3.75869	1.91023	0.00401131	0.041797	up
Cd300lf	36.9791	9.82252	3.76472	1.91254	0.00094477	0.0149315	up
Gm2531	21.8828	5.80509	3.76958	1.9144	0.0020604	0.0258918	up
Wls	110.737	29.2172	3.79012	1.92224	0.00126059	0.018351	up
Serpini1	108.115	28.3669	3.8113	1.93028	0.000488827	0.00915704	up
6430550D23Rik	26.6572	6.98209	3.81793	1.93279	0.00327947	0.0361369	up
Cd68	674.802	175.699	3.84066	1.94136	4.03668e-11	1.54104e-08	up
LOC102635556	31.5346	8.18576	3.85237	1.94575	0.000229768	0.00506222	up
Txlnb	207.89	53.6849	3.87242	1.95323	0.000235661	0.00512575	up
Gm7667	22.8471	5.85359	3.90309	1.96462	0.0027034	0.0316713	up
Gpa33	1963.8	502.63	3.90704	1.96608	1.01724e-17	1.60883e-14	up
LOC101055894	237.125	60.6403	3.91036	1.9673	1.23753e-08	2.07587e-06	up
Slc4a5	184.941	47.2181	3.91675	1.96966	2.56668e-07	2.60695e-05	up
Gm13935	50.4419	12.8005	3.94061	1.97842	1.35869e-05	0.000595727	up
Hopx	169.525	42.9197	3.94982	1.98179	9.42904e-07	7.14993e-05	up
Nlrp9b	103.959	26.1322	3.97818	1.99211	2.35612e-07	2.44926e-05	up
Dpf3	23.6575	5.88543	4.01967	2.00708	0.00299459	0.0339471	up
Gm973	48.0228	11.9429	4.02103	2.00756	0.000126976	0.00328447	up
Gm6937	594.106	146.746	4.04853	2.0174	0.00255336	0.0304203	up
Fgl1	23.7039	5.82768	4.06747	2.02413	0.00116741	0.0173753	up
Rpl35a-ps7	19.3593	4.64659	4.16634	2.05878	0.00360592	0.0385153	up
6720483E21Rik	29.849	7.06576	4.22445	2.07876	0.00161935	0.0220631	up
LOC102640921	54.9103	12.9653	4.23518	2.08242	2.28515e-05	0.000900315	up
Tfpi	811.543	187.573	4.32653	2.11321	1.10135e-19	2.43862e-16	up
Gm17909	26.6457	6.14451	4.3365	2.11653	0.00026681	0.00567504	up
LOC102632251	38.1858	8.77168	4.3533	2.12211	0.000100691	0.00275547	up
Ulbp1	192.444	43.8994	4.38375	2.13216	4.65443e-11	1.71764e-08	up
Serpinb6c	1379.87	308.428	4.47387	2.16152	2.48616e-06	0.000152352	up
Cited1	22.192	4.95418	4.47946	2.16332	0.000419505	0.00812658	up
Agpat9	81.6874	18.2296	4.48103	2.16383	3.23374e-07	3.20756e-05	up
1700042O10Rik	61.1494	13.5578	4.51029	2.17322	0.00331678	0.0364105	up
LOC102635445	30.1837	6.68784	4.51322	2.17416	0.000420415	0.00813709	up
Ropn1l	23.7875	5.25767	4.52435	2.17771	0.00275126	0.0320287	up
Atp5l	2598.03	569.27	4.5638	2.19024	4.63976e-11	1.71764e-08	up
Tagln	90.0634	19.6246	4.58931	2.19828	1.56814e-05	0.000675521	up
LOC100861763	55.0169	11.9848	4.59057	2.19867	2.31904e-07	2.43356e-05	up
Gm12577	128.375	27.5598	4.65806	2.21973	9.32838e-11	2.90914e-08	up
Ccdc82	65.1995	13.9842	4.66238	2.22107	9.29053e-07	7.0691e-05	up
LOC101055907	30.2144	6.37101	4.74248	2.24564	0.00110006	0.0166037	up
H2-Eb1	182.23	38.3827	4.74771	2.24723	2.07979e-11	8.37285e-09	up
Gm12864	108.723	22.8561	4.75686	2.25001	4.84216e-09	9.32305e-07	up
Mir7028	19.1685	4.02884	4.75782	2.2503	0.00322575	0.0356944	up
LOC102634363	16.8279	3.49734	4.81163	2.26653	0.00392067	0.0411624	up
Gm18680	41.401	8.591	4.81911	2.26877	0.000155436	0.00385807	up
Gm11878	18249.4	3775.82	4.83323	2.27299	2.57446e-06	0.000156175	up
Cdh13	26.7334	5.52009	4.84293	2.27588	0.00118814	0.017609	up
Pclo	27.9621	5.72734	4.88221	2.28754	0.000783466	0.0131122	up
Acot13	621.834	127.087	4.89299	2.29072	1.67206e-09	3.55987e-07	up
Gm2986	101.83	20.7909	4.89783	2.29214	1.22716e-05	0.000545012	up
LOC102631867	172.684	35.2114	4.90422	2.29402	6.04842e-12	2.79009e-09	up
Zmynd10	71.5093	14.5601	4.91132	2.29611	2.19584e-08	3.24135e-06	up
Gm16415	53.8019	10.9532	4.912	2.29631	3.17692e-06	0.000185603	up
Patl2	133.027	26.956	4.93498	2.30304	0.0016417	0.0221891	up
Ccdc11	29.5903	5.87876	5.03342	2.33154	9.62888e-05	0.00266463	up
Mrc1	32.0176	6.35842	5.03547	2.33213	0.00153046	0.0212062	up
S100a4	19.0756	3.77567	5.05225	2.33693	0.00510687	0.0499672	up
LOC102637596	132.419	26.1948	5.05515	2.33775	3.73238e-08	5.07008e-06	up
Gm7621	17.5261	3.45292	5.07575	2.34362	0.000421591	0.00813901	up
Pde6a	34.303	6.72376	5.10176	2.35099	0.000130598	0.00336246	up
Gm7191	329.667	63.015	5.23156	2.38724	1.01602e-10	3.08875e-08	up
Cnbd2	104.001	19.837	5.24277	2.39033	6.89661e-05	0.00203065	up
LOC102637643	20.4058	3.84676	5.30469	2.40727	0.000886522	0.0142655	up
Gm5550	101.094	18.992	5.32296	2.41223	2.57808e-05	0.000975921	up
Gm6052	298.56	55.8549	5.34528	2.41827	7.13971e-14	5.09959e-11	up
LOC102639423	153.696	28.6938	5.35642	2.42127	1.28475e-14	1.29304e-11	up
Gm12468	97.5366	18.1393	5.37709	2.42683	1.8061e-11	7.54541e-09	up
A630001G21Rik	37.4352	6.65267	5.62709	2.49239	0.00326199	0.0360035	up
Gm7363	87.9594	15.4177	5.70509	2.51225	5.01016e-11	1.81861e-08	up
Sh3rf2	41.0007	7.08243	5.78907	2.53333	2.07137e-05	0.000836939	up
LOC102637878	27.6206	4.72693	5.84325	2.54677	6.95629e-06	0.000344577	up
1700057H21Rik	22.7924	3.81751	5.97049	2.57785	0.00279185	0.0323113	up
Anxa2	4666.32	769.572	6.06353	2.60016	1.41225e-34	1.5635e-30	up
Gm16418	1445.74	237.992	6.07475	2.60282	2.72067e-31	1.20482e-27	up
Anxa3	178.103	29.0392	6.13318	2.61663	4.9452e-08	6.36608e-06	up
Aldh3a1	26.927	4.38417	6.14187	2.61868	0.000115432	0.00305891	up
Gm14046	477.157	77.4448	6.16124	2.62322	3.16974e-09	6.3804e-07	up
Rpl21-ps7	44.7496	7.23784	6.18273	2.62824	0.00143132	0.0201734	up
LOC102634683	45.1978	7.30301	6.18892	2.62969	2.25023e-06	0.000141547	up
AU015836	1418.12	228.362	6.20998	2.63459	2.98962e-18	5.09202e-15	up
LOC102635131	56.4961	8.98484	6.28793	2.65259	2.47462e-08	3.55799e-06	up
Gm6967	15.1653	2.35884	6.42916	2.68463	0.00150233	0.0209343	up
Ubd	76.742	11.8844	6.45735	2.69094	1.86259e-08	2.82887e-06	up
Gm6525	125.524	19.3169	6.49814	2.70003	3.62552e-15	4.01381e-12	up
Atp5l-ps1	619.375	94.865	6.52902	2.70687	0.000598734	0.010787	up
Afap1l2	170.136	25.2417	6.74027	2.75281	4.28698e-10	1.13003e-07	up
Prn	23.726	3.51401	6.75183	2.75528	0.000607301	0.0108661	up
Ebf1	67.2608	9.90426	6.79109	2.76364	3.21524e-05	0.00115651	up
LOC102640387	16.4091	2.39401	6.85426	2.777	0.00142346	0.0201009	up
LOC102640291	27.2658	3.85009	7.08186	2.82413	0.00048053	0.00906601	up
Vmn2r-ps94	22.4825	3.16459	7.10442	2.82872	0.000173685	0.00416206	up
Gm14111	147.072	20.7013	7.10449	2.82873	7.07279e-09	1.25285e-06	up
Gm10364	136.379	19.0805	7.14753	2.83745	2.08268e-15	2.42709e-12	up
Dmkn	33.511	4.66251	7.18733	2.84546	0.00192898	0.024789	up
C1qtnf9	32.6483	4.43268	7.36537	2.88076	6.7678e-05	0.00199804	up
Gm16305	1080.11	145.931	7.40148	2.88781	1.65869e-17	2.44844e-14	up
Plb1	19.7688	2.64642	7.47001	2.90111	0.00190401	0.0245536	up
Nrp2	773.1	102.852	7.51661	2.91008	0.000113403	0.00302162	up
4933402E13Rik	309.865	40.7722	7.5999	2.92598	2.50923e-05	0.000961236	up
Ptprtos	35.8534	4.66251	7.68973	2.94293	1.10083e-06	8.15206e-05	up
Msln	883.585	110.426	8.0016	3.00029	1.98395e-33	1.46429e-29	up
Ceacam20	237.032	29.1461	8.13254	3.02371	8.1785e-10	1.91928e-07	up
Anxa1	75.7301	9.25984	8.17834	3.03181	9.24944e-07	7.0621e-05	up
Gm6070	110.888	13.2953	8.34036	3.06011	2.46393e-07	2.54199e-05	up
LOC102640957	22.6797	2.64642	8.56995	3.09929	0.00154478	0.0213512	up
Prnd	18.0331	2.07717	8.68159	3.11796	0.00152238	0.0211339	up
LOC102640392	15.5409	1.77959	8.73284	3.12645	0.00188388	0.0243508	up
Trpv3	22.1494	2.40067	9.22631	3.20575	0.000191289	0.0044074	up
Tmprss13	94.6123	10.0172	9.445	3.23955	1.77571e-12	8.73728e-10	up
Pla2g7	974.313	101.894	9.56201	3.25731	4.91215e-08	6.36051e-06	up
Upk3bl	11.6697	1.17775	9.90841	3.30865	0.00370527	0.0393487	up
Gm4045	566.726	57.0396	9.93566	3.31262	0.000880568	0.014211	up
Hnf4a	65.8036	6.5191	10.094	3.33542	5.21184e-09	9.86331e-07	up
S100a6	5144.64	507.594	10.1354	3.34132	1.63828e-10	4.59174e-08	up
Gm9372	29.2887	2.82517	10.3671	3.37393	1.16659e-06	8.55317e-05	up
Gm853	25.3375	2.36217	10.7263	3.42309	0.0019929	0.0252876	up
LOC102638436	83.2939	7.27301	11.4525	3.51759	1.68289e-12	8.46877e-10	up
Slc6a13	13.2583	1.15517	11.4774	3.52072	0.00177949	0.0235433	up
Gm17979	17.3593	1.47867	11.7398	3.55334	0.000206668	0.00467421	up
Nrn1	14.5531	1.17442	12.3917	3.6313	0.00121445	0.0178436	up
Gm7722	2526.41	184.711	13.6777	3.77375	3.63612e-20	8.94566e-17	up
LOC102638599	16.405	1.17442	13.9687	3.80412	0.00015469	0.00384848	up
Gm7969	177.579	12.2598	14.4847	3.85646	3.39388e-05	0.00121205	up
Tmprss11d	16.855	1.15183	14.6332	3.87117	0.000334511	0.00675798	up
Gm14441	30.1685	2.032	14.8467	3.89207	1.33808e-07	1.55119e-05	up
G730013B05Rik	28.8147	1.747	16.4938	4.04385	0.00120593	0.0178173	up
Gm8209	38.3034	2.29108	16.7185	4.06337	1.33613e-10	3.7929e-08	up
Gm9129	9.68861	0.575917	16.8229	4.07236	0.00249907	0.0298459	up
Ankrd66	15.6342	0.896085	17.4472	4.12492	4.46334e-05	0.00148836	up
LOC102640205	10.5536	0.575917	18.3249	4.19574	0.00297648	0.033813	up
A730049H05Rik	26.2444	1.43017	18.3506	4.19776	0.00270733	0.0316838	up
Irf2	10.766	0.579251	18.5861	4.21615	0.00383839	0.0405485	up
Spink10	61.9714	3.20309	19.3474	4.27407	1.39381e-12	7.34802e-10	up
LOC101055968	17.2931	0.876835	19.7222	4.30175	7.53665e-06	0.000369196	up
Aadac	10.9944	0.556666	19.7505	4.30382	0.0025433	0.0303251	up
Gm16514	191.396	9.62926	19.8765	4.31299	2.81289e-33	1.55707e-29	up
LOC102636417	2014.23	95.3776	21.1184	4.40043	2.96486e-20	8.20598e-17	up
LOC102632437	12.3946	0.575917	21.5214	4.4277	0.00281279	0.0324887	up
Fhit	27.7672	1.17775	23.5764	4.55927	5.35187e-05	0.00169772	up
LOC102636241	15.4448	0.598502	25.8058	4.68962	0.000691564	0.0119072	up
Krtdap	16.3278	0.598502	27.2811	4.76983	2.2176e-05	0.000879966	up
LOC102632110	876.295	28.5118	30.7344	4.94178	1.10719e-36	2.45153e-32	up
Gm9551	91.9367	2.95734	31.0876	4.95827	2.2748e-14	2.01475e-11	up
Capn6	10.3091	0.297584	34.6426	5.11447	0.000940762	0.0148895	up
2610528A11Rik	23.49	0.575917	40.7872	5.35004	0.00234569	0.0284593	up
Akr1c18	12.7237	0.297584	42.7565	5.41807	0.000548066	0.0100541	up
Gm11427	37.763	0	Inf	20	0.00224861	0.0275231	up
Gm20750	8.81708	0	Inf	20	0.00368508	0.0391907	up
