# Supplementary material for: Retinoic acid-induced upregulation of miR-219 promotes the differentiation of embryonic stem cells into neural cells
Source: Cell Death Dis. 2017 Jul 27;8(7):e2953–. doi: 10.1038/cddis.2017.336 (PMC5550877; doi:10.1038/cddis.2017.336)
Supplement: Supplementary Table 4 [file cddis2017336x5.xls]

## Sheet: ZVSF
AccID	Z	F	FoldChange	Log2FC	P-Value	FDR	Style
Emx1	1.3215	16.0044	0.0825713	-3.59822	0.000677117	0.0427124	down		Legend: The fold changes of all tested genes were measured by Zbtb18-ESCs group divided by Foxj3-ESCs group.
Car4	5.45333	61.8962	0.0881044	-3.50464	1.25868e-09	1.21167e-06	down
Fgg	4.55748	41.7721	0.109103	-3.19623	5.73027e-06	0.00137906	down
Vstm2l	3.82939	33.7785	0.113368	-3.14092	0.000367111	0.02852	down
Ecel1	2.80986	17.7704	0.15812	-2.6609	0.000561695	0.0383112	down
Dbil5	7.82102	48.3829	0.161648	-2.62907	7.90501e-05	0.0099446	down
Ptchd2	7.63485	45.953	0.166145	-2.58949	1.01335e-06	0.000356137	down
AF357425	7.63394	45.1354	0.169134	-2.56376	5.50672e-06	0.00133983	down
Cdhr4	7.3678	42.2152	0.17453	-2.51846	1.43033e-05	0.00277798	down
Dmrtb1	9.1117	51.2136	0.177916	-2.49074	1.07232e-06	0.000362417	down
Jph3	8.57668	45.8251	0.187161	-2.41765	0.000144614	0.0154681	down
Adam33	5.57284	27.9991	0.199036	-2.3289	0.000740269	0.0452771	down
Dlk1	5.57284	27.6424	0.201605	-2.3104	0.000147913	0.015595	down
Atp1a3	788.889	3796.05	0.207819	-2.2666	2.51857e-13	6.50826e-10	down
Lef1	23.281	108.147	0.215272	-2.21576	6.89517e-10	8.03505e-07	down
Car8	47.8899	202.059	0.23701	-2.07698	4.23081e-11	7.20572e-08	down
Myl9	18.0483	75.5655	0.238843	-2.06586	4.29068e-07	0.000176303	down
Nlrp4a	19.0486	79.2176	0.240459	-2.05614	0.00010736	0.0127799	down
Trank1	31.149	129.123	0.241235	-2.05149	1.23082e-05	0.00247742	down
Pcsk9	6.995	28.4968	0.245467	-2.0264	0.000118309	0.0135724	down
Gdap1l1	8.42959	34.3271	0.245567	-2.02581	0.000281674	0.0236233	down
Tmem37	67.1655	264.926	0.253526	-1.97979	5.40902e-12	1.08874e-08	down
Zfp618	14.9755	58.9364	0.254097	-1.97655	2.70274e-06	0.000738783	down
L3hypdh	24.2808	95.2403	0.254942	-1.97176	0.000713342	0.0441176	down
Adcy7	15.603	59.8714	0.260608	-1.94005	3.19735e-05	0.00502075	down
Gm514	45.8721	173.078	0.265037	-1.91574	1.88373e-08	1.39026e-05	down
LOC102635556	31.5346	118.887	0.265247	-1.91459	2.56061e-05	0.00423093	down
Grb14	17.5399	64.9192	0.270181	-1.888	1.83687e-05	0.00338918	down
Tspear	14.9438	55.1154	0.271137	-1.88291	2.98625e-05	0.00486165	down
Sfrp5	32.9002	116.867	0.281519	-1.8287	4.29988e-07	0.000176303	down
Steap3	106.423	372.816	0.285457	-1.80866	3.48878e-06	0.000942013	down
Adm	106.677	370.126	0.288218	-1.79477	2.08229e-07	0.000104782	down
Lgi2	11.8595	39.7653	0.298238	-1.74546	0.000458094	0.033038	down
Dbi	1008.72	3377.45	0.298663	-1.74341	1.95888e-16	1.08429e-12	down
Stambpl1	18.3751	61.3606	0.299461	-1.73956	0.000146058	0.015473	down
Grid2ip	16.5337	55.2059	0.299492	-1.73941	0.000214283	0.0198711	down
Slit2	27.9391	91.6341	0.304899	-1.7136	0.000211767	0.0198711	down
Igtp	19.0954	60.9852	0.313115	-1.67524	0.000149725	0.0157112	down
Slc38a4	650.793	2068.09	0.314683	-1.66803	2.40517e-15	1.06506e-11	down
Polr2l	45.5678	138.33	0.329414	-1.60203	0.000607569	0.0397994	down
5730559C18Rik	102.23	306.527	0.333511	-1.58419	1.18936e-09	1.19698e-06	down
Cbln1	40.3227	119.978	0.336085	-1.5731	9.62419e-06	0.00204894	down
Kif21b	780.389	2319.91	0.336387	-1.57181	1.66202e-10	2.16463e-07	down
Zfp629	13.3401	39.6027	0.336848	-1.56983	0.000375554	0.028872	down
AI848285	34.5982	102.687	0.336927	-1.56949	7.75799e-05	0.00987181	down
Nupr1	85.4462	253.07	0.337639	-1.56645	0.000145321	0.015469	down
Meg3	926.367	2732.88	0.338971	-1.56077	9.58612e-05	0.0115351	down
LOC102632008	73.4421	210.274	0.349269	-1.51759	7.21219e-05	0.00933831	down
Gm129	125.063	354.375	0.352913	-1.50262	2.41592e-05	0.00405234	down
Fgf17	109.746	309.831	0.354212	-1.49732	1.06075e-05	0.00223678	down
Susd5	26.4627	74.3431	0.355954	-1.49024	7.47069e-05	0.00961677	down
H2-Q6	24.1028	67.3462	0.357895	-1.48239	0.000320164	0.0259165	down
Mpdz	28.8778	80.4318	0.359034	-1.47781	5.94402e-05	0.00816424	down
Zbtb41	191.541	533.41	0.359088	-1.47759	3.74449e-08	2.43843e-05	down
Tekt2	29.0133	79.1662	0.366486	-1.44817	0.000667499	0.042226	down
Gm9176	32.6211	88.8675	0.367076	-1.44585	0.000409212	0.0305063	down
Epb4.1l5	372.109	1010.44	0.368266	-1.44118	8.5151e-11	1.24216e-07	down
Rragb	53.3939	144.758	0.36885	-1.43889	6.51028e-06	0.00153345	down
Homer2	75.5218	204.285	0.369689	-1.43562	1.04266e-06	0.000360711	down
Plxnd1	40.7723	109.758	0.371474	-1.42867	2.30227e-05	0.00392112	down
Gm8213	238.771	634.655	0.376222	-1.41034	0.000261868	0.0225604	down
Gm5847	44.9078	119.258	0.376559	-1.40905	7.09875e-05	0.0092455	down
Clasp1	1026.84	2720.6	0.37743	-1.40572	1.50521e-11	2.77724e-08	down
Tub	107.371	284.223	0.377769	-1.40442	4.06215e-07	0.000172962	down
Tmem9	507.071	1330.97	0.380977	-1.39222	8.97636e-11	1.24216e-07	down
Padi3	85.7216	224.017	0.382658	-1.38587	5.76274e-07	0.000223847	down
Foxn4	48.2511	122.294	0.39455	-1.34172	0.000299708	0.0247605	down
Fabp5	97.415	246.274	0.395555	-1.33805	2.25514e-06	0.000674743	down
Crabp1	185.501	462.762	0.400858	-1.31884	0.000585338	0.0392726	down
Hpn	125.818	312.04	0.403209	-1.3104	6.80488e-07	0.000255368	down
Dgat2	55.2307	135.8	0.406706	-1.29794	6.14595e-05	0.00834831	down
Inhbb	229.54	563.49	0.407355	-1.29564	6.33699e-06	0.00150868	down
Dnmt3a	419.409	1027.29	0.408266	-1.29242	5.25478e-08	3.32417e-05	down
Thy1	104.926	254.914	0.411612	-1.28064	5.30283e-06	0.00130897	down
Rasgrp2	188.134	456.153	0.412435	-1.27776	2.40293e-07	0.000115659	down
Gm5908	1885.01	4549.99	0.414288	-1.27129	1.08321e-07	6.1496e-05	down
Insig2	274.652	660.547	0.415795	-1.26606	2.01601e-05	0.00362899	down
Crmp1	203.285	487.327	0.417143	-1.26138	0.000182506	0.0180396	down
Dnah1	55.9913	132.999	0.420992	-1.24814	0.00058263	0.0392098	down
Rpl13	2358.4	5565.25	0.423773	-1.23864	1.112e-09	1.17242e-06	down
Kif14	817.611	1927.03	0.424285	-1.23689	5.52967e-09	4.53453e-06	down
Gm7536	7246.2	16947	0.427581	-1.22573	0.000396876	0.0298031	down
Bai2	123.601	289.012	0.427669	-1.22543	2.50918e-06	0.000703237	down
Gadd45b	261.86	610.62	0.428842	-1.22148	4.33087e-06	0.00112811	down
Thbs3	248.125	578.175	0.429152	-1.22044	1.49896e-07	7.91595e-05	down
Gm5453	395.957	921.555	0.429662	-1.21873	0.000370696	0.0285978	down
Gm1564	96.3287	223.241	0.431501	-1.21256	1.51212e-05	0.00288619	down
Atp2b4	250.436	579.421	0.432218	-1.21017	5.97357e-05	0.00816424	down
Gm9214	145.795	336.699	0.433012	-1.20752	4.49081e-06	0.00115618	down
Abcc8	92.4317	212.988	0.433977	-1.20431	1.13415e-05	0.00232512	down
Fblim1	686.717	1567.51	0.438094	-1.19069	5.17788e-09	4.40937e-06	down
Gm10120	397.725	904.724	0.439609	-1.18571	0.000359899	0.0280582	down
Rpl27-ps1	797.563	1803.9	0.442133	-1.17745	0.000762319	0.0461756	down
Gm5259	90.8578	205.044	0.443115	-1.17425	5.57433e-05	0.00781147	down
Fkbp10	230.439	519.449	0.443623	-1.17259	6.20404e-05	0.00837583	down
Nifk	844.899	1898.99	0.44492	-1.16838	2.45362e-08	1.69768e-05	down
Slc5a5	48.8836	109.671	0.445732	-1.16575	0.000532935	0.0367593	down
Doc2a	69.3623	154.427	0.449158	-1.1547	0.000631392	0.0406385	down
Ppp1r12b	222.31	494.406	0.44965	-1.15313	1.68425e-06	0.000525224	down
Tsn	917.355	2039.88	0.449709	-1.15294	3.21925e-08	2.15992e-05	down
Tpm2	527.141	1171.27	0.450059	-1.15181	1.06847e-07	6.1496e-05	down
Gm12468	97.5366	216.211	0.451118	-1.14842	0.000660831	0.041924	down
Gap43	139.946	306.294	0.456901	-1.13005	0.000432711	0.031724	down
Chrd	52.759	114.752	0.459764	-1.12103	0.000554786	0.0380295	down
Aldoart2	526.613	1142.77	0.460822	-1.11772	4.04075e-05	0.00604502	down
Lrp2	143.014	310.093	0.461197	-1.11654	1.60917e-05	0.00304519	down
Nr1d1	159.426	343.239	0.464474	-1.10633	1.26688e-05	0.00252703	down
Blvrb	641.255	1351.48	0.474484	-1.07557	7.44757e-07	0.000274828	down
Gm7901	1190.08	2502.05	0.475642	-1.07205	7.96275e-06	0.00178084	down
Tmem177	206.037	432.55	0.47633	-1.06997	8.58067e-06	0.00188104	down
Ralb	530.224	1112.21	0.476729	-1.06876	5.0144e-06	0.00126163	down
Rragd	99.1967	207.642	0.477729	-1.06574	0.00013235	0.0145789	down
Dennd1b	390.819	810.37	0.482272	-1.05208	2.45436e-06	0.000696691	down
Guca1a	101.329	209.719	0.483165	-1.04941	0.000412826	0.0306724	down
Glipr2	212.802	440.088	0.483544	-1.04828	0.000215396	0.0198711	down
Mipol1	140.718	288.29	0.488114	-1.03471	0.000120421	0.0136286	down
Rbm15	352.901	722.695	0.488313	-1.03412	4.3044e-06	0.00112811	down
Arhgap33	71.9423	146.61	0.490706	-1.02707	0.000492214	0.0347073	down
Garem	232.48	116.116	2.00213	1.00153	0.000202854	0.0194432	up
Gm12166	146.373	72.3288	2.02372	1.01701	0.000760312	0.0461756	up
1700061G19Rik	442.567	218.093	2.02925	1.02095	4.34434e-05	0.00641254	up
Clybl	645.391	318.015	2.02944	1.02108	0.000528698	0.0366956	up
Lrrc2	464.817	228.654	2.03284	1.0235	2.0533e-05	0.00364155	up
Lgals8	232.04	113.507	2.04428	1.03159	0.000239316	0.0210265	up
Sept1	6134.45	2996.31	2.04734	1.03375	0.000215015	0.0198711	up
D430042O09Rik	319.729	156.04	2.04902	1.03494	0.000226682	0.0204855	up
Snx25	134.727	65.6113	2.05342	1.03803	0.000370676	0.0285978	up
Grik3	794.244	384.309	2.06668	1.04732	0.00014357	0.0154681	up
Epb4.1l4a	1057.63	506.777	2.08698	1.06142	7.59762e-07	0.000275769	up
D630045M09Rik	222.695	106.621	2.08866	1.06258	0.000238293	0.0210201	up
Pkd2	210.391	100.519	2.09303	1.0656	9.3655e-05	0.0113935	up
Pramef12	928.731	443.606	2.0936	1.06598	1.48157e-06	0.000470542	up
Mgat2	265.806	125.522	2.1176	1.08243	3.12464e-05	0.00497716	up
4930539E08Rik	162.759	76.7695	2.1201	1.08414	0.000645096	0.0411616	up
Id1	683.115	321.484	2.12488	1.08738	0.00032544	0.0259193	up
Fbxo15	748.112	349.913	2.13799	1.09626	1.3014e-06	0.00042374	up
Inpp5d	1870.27	868.024	2.15463	1.10744	0.000817456	0.048654	up
St6galnac3	138.742	64.29	2.15807	1.10974	0.000565802	0.0384277	up
Arhgap44	275.997	127.754	2.16037	1.11128	0.000160606	0.0165346	up
Cradd	160.359	74.132	2.16315	1.11314	0.000277916	0.023486	up
Zfp704	712.35	327.427	2.1756	1.12142	4.04017e-07	0.000172962	up
LOC102635415	180.97	82.6104	2.19064	1.13135	0.000280121	0.0235823	up
Ckap4	2852.26	1296.56	2.19988	1.13742	0.000199236	0.0191795	up
Slc1a1	347.23	157.704	2.20178	1.13867	1.33591e-05	0.00264093	up
Ap1s2	168.452	75.9002	2.21938	1.15016	0.000134873	0.0147833	up
Mettl8	177.931	80.1234	2.22071	1.15102	5.70167e-05	0.00789004	up
Mtmr1	138.906	62.3938	2.22628	1.15463	0.000219735	0.0200843	up
Lpar5	118.423	52.7835	2.24355	1.16578	0.000236046	0.0209052	up
Sned1	576.958	256.821	2.24654	1.1677	4.24212e-06	0.00112811	up
Cd24a	485.27	215.713	2.2496	1.16967	1.90258e-05	0.00345474	up
Pla2g5	133.54	58.9769	2.26428	1.17905	0.000276104	0.0234223	up
LOC102633190	290.881	127.803	2.27601	1.18651	7.93124e-06	0.00178084	up
Dab1	794.641	347.969	2.28365	1.19134	1.36801e-07	7.57229e-05	up
Pros1	858.429	373.885	2.29597	1.1991	2.15867e-07	0.000106211	up
Klf12	184.965	80.5559	2.29611	1.19919	0.000394279	0.0297943	up
Myof	1381.16	596.197	2.31662	1.21202	2.37197e-08	1.69412e-05	up
Tcl1	999.671	430.492	2.32216	1.21547	7.39563e-06	0.00168811	up
Ovgp1	125.064	52.6345	2.37607	1.24858	0.000318896	0.0259165	up
Ooep	2107.83	886.875	2.37669	1.24895	1.00254e-07	5.99924e-05	up
A530054K11Rik	224.134	94.1844	2.37974	1.2508	0.000453476	0.0328118	up
Prss35	105.006	44.0087	2.38602	1.25461	0.000489444	0.0346223	up
Oas2	135.13	56.5628	2.38903	1.25643	0.000120645	0.0136286	up
Glrx	188.217	78.517	2.39715	1.26132	3.9253e-05	0.00591225	up
Rnf157	103.514	42.8306	2.41682	1.27311	0.000167808	0.0168884	up
Klhl13	1353.26	558.366	2.4236	1.27715	1.51277e-09	1.3956e-06	up
Tmem127	224.245	92.446	2.42568	1.27839	5.32078e-06	0.00130897	up
Lefty2	257.234	105.989	2.427	1.27917	3.08051e-07	0.000138629	up
Manba	2361.39	966.438	2.4434	1.28889	8.37138e-10	9.26754e-07	up
Slc13a5	495.614	202.648	2.44569	1.29024	1.5016e-07	7.91595e-05	up
D14Abb1e	527.614	215.35	2.45003	1.2928	0.000109133	0.0128527	up
Notum	81.1579	33.1205	2.45038	1.29301	0.000321893	0.0259165	up
Marveld1	145.619	59.3708	2.45271	1.29437	9.60566e-06	0.00204894	up
Fbxo10	156.908	63.4752	2.47196	1.30565	2.05589e-05	0.00364155	up
Lrrc31	264.464	106.273	2.48853	1.31529	0.00051944	0.0363953	up
4930519F16Rik	146.772	58.8968	2.49202	1.31731	0.000487762	0.0346139	up
LOC102634517	178.664	70.3569	2.53939	1.34448	7.60638e-05	0.00973484	up
P2rx2	79.5472	31.1235	2.55586	1.35381	0.000384509	0.0293566	up
Fam25c	540.48	211.183	2.5593	1.35575	1.61233e-08	1.23099e-05	up
Paqr8	106.706	41.6466	2.56218	1.35737	9.76355e-05	0.0116851	up
Nlrp9b	103.959	39.3837	2.63963	1.40034	0.000228824	0.0205488	up
Igdcc3	128.156	48.5028	2.64224	1.40176	0.000141258	0.0153313	up
Gm5134	80.8297	30.5626	2.64472	1.40312	0.000616386	0.0401394	up
BC021614	104.827	39.6216	2.64571	1.40365	0.000162531	0.0165834	up
Mras	408.017	152.37	2.6778	1.42105	1.1698e-05	0.0023762	up
Pmel	269.182	99.137	2.71525	1.44108	2.66617e-07	0.000125599	up
Spata31d1a	125.212	45.2008	2.77012	1.46995	2.39995e-05	0.00405234	up
Zdbf2	906.28	326.912	2.77224	1.47105	1.09151e-05	0.00226328	up
Emp1	511.431	181.357	2.82002	1.49571	1.98363e-09	1.75678e-06	up
Prdm1	199.923	70.3956	2.84	1.50589	0.000153529	0.0160344	up
LOC102639918	60.3972	21.1551	2.85498	1.51348	0.00038652	0.0293745	up
Nudt12	143.029	49.8331	2.87016	1.52113	2.34834e-06	0.000684139	up
Hopx	169.525	59.0062	2.873	1.52256	0.000165182	0.0167766	up
Ubash3a	176.386	60.6101	2.91017	1.5411	8.98539e-07	0.00032088	up
Jam2	1598.53	540.109	2.95965	1.56543	2.64551e-13	6.50826e-10	up
LOC101056118	67.3337	22.1186	3.04421	1.60607	0.000399665	0.0298952	up
Chst3	56.4202	18.4528	3.05754	1.61237	9.10882e-05	0.0112044	up
Ulbp1	192.444	61.4932	3.12951	1.64594	1.81891e-07	9.36571e-05	up
Zadh2	132.746	42.3288	3.13608	1.64896	1.48765e-06	0.000470542	up
Sall3	69.7539	22.1905	3.14342	1.65233	1.48768e-05	0.00286425	up
Cyb5rl	147.885	46.8035	3.15971	1.65979	2.8156e-07	0.000129876	up
Tmprss13	94.6123	29.495	3.20774	1.68156	6.62777e-05	0.00877494	up
Slc4a5	184.941	57.1589	3.23557	1.69402	1.80868e-05	0.0033652	up
Sgk2	73.4082	22.5112	3.26096	1.7053	0.000171649	0.0171968	up
Spata31d1b	168.64	51.6803	3.26315	1.70626	4.64965e-07	0.000187178	up
Acox3	743.924	227.502	3.26997	1.70928	6.58546e-05	0.00877494	up
Ttc30a1	63.9617	19.4732	3.28461	1.71572	6.65819e-05	0.00877494	up
Pou4f2	101.31	30.4485	3.32725	1.73433	3.4407e-05	0.00532731	up
Ablim2	72.8842	21.8704	3.33255	1.73662	0.000174589	0.0174125	up
Igsf23	109.466	32.6963	3.34795	1.74328	2.57319e-06	0.000712163	up
2410137M14Rik	130.498	38.7394	3.36861	1.75215	1.25796e-06	0.000415708	up
Sorcs2	44.2633	12.9202	3.42591	1.77649	0.00077972	0.0467853	up
Kbtbd11	141.809	41.1687	3.44458	1.78433	7.0799e-06	0.00163288	up
LOC102637596	132.419	37.9698	3.48747	1.80218	2.22533e-05	0.00384929	up
Tmem260	72.8376	20.8394	3.49518	1.80537	3.09962e-05	0.0049731	up
1700019G17Rik	83.8909	23.8472	3.51785	1.81469	1.09376e-05	0.00226328	up
Pnma5	807.908	228.924	3.52916	1.81933	0.000253022	0.0221429	up
LOC102638436	83.2939	23.0644	3.61136	1.85254	3.16049e-05	0.00499831	up
Alms1-ps1	68.1768	18.5815	3.66907	1.87542	2.44402e-05	0.00406865	up
Serpinb6c	1379.87	372.301	3.70632	1.88999	3.84939e-05	0.00587788	up
Gpa33	1963.8	525.292	3.73849	1.90246	1.46632e-16	1.08219e-12	up
E130202H07Rik	103.19	27.2793	3.78273	1.91943	2.32337e-06	0.000684139	up
Pla1a	46.9417	12.409	3.78289	1.91949	0.000516579	0.0363097	up
Pga5	92.4922	24.0861	3.84007	1.94113	0.000213869	0.0198711	up
Ubd	76.742	19.925	3.85154	1.94544	1.36653e-05	0.00267756	up
Gpr126	123.865	31.9326	3.87895	1.95567	4.43794e-05	0.00650731	up
Mmrn2	509.501	129.747	3.92687	1.97338	3.13059e-07	0.000138629	up
Mapk4	126.03	31.6167	3.98617	1.995	4.87571e-05	0.00705576	up
Rin3	49.8486	12.3917	4.02272	2.00817	0.000117907	0.0135724	up
Neat1	7588.56	1826.25	4.15526	2.05494	8.45189e-23	9.35666e-19	up
Afap1l2	170.136	40.9035	4.15945	2.05639	2.43212e-06	0.000696691	up
LOC100505034	173.361	40.412	4.28984	2.10092	5.94033e-07	0.000226767	up
H2-Eb1	182.23	39.4876	4.61487	2.20629	3.09655e-10	3.80892e-07	up
Dusp27	269.349	55.4389	4.85849	2.28051	1.08033e-06	0.000362417	up
Tmem40	225.557	45.436	4.96428	2.31158	5.74038e-08	3.5305e-05	up
Pnma3	71.3572	14.155	5.04113	2.33375	5.63063e-07	0.000222621	up
Gm807	141.351	27.6023	5.121	2.35643	5.45412e-11	8.62569e-08	up
Xaf1	245.027	46.956	5.21822	2.38356	2.68796e-14	8.50203e-11	up
Pdzd2	253.954	48.5618	5.2295	2.38667	6.6745e-15	2.463e-11	up
Satb2	42.2739	7.77959	5.43395	2.442	5.65259e-05	0.00787132	up
Dgkk	46.556	8.24772	5.64471	2.4969	2.81466e-05	0.00461624	up
Pou4f1	90.8174	14.3016	6.35014	2.66679	7.89674e-05	0.0099446	up
C1qtnf9	32.6483	4.95802	6.58495	2.71917	0.00026008	0.0225604	up
Msln	883.585	126.165	7.0034	2.80805	1.04629e-28	2.3166e-24	up
Ceacam20	237.032	31.3449	7.56206	2.91878	7.65477e-09	6.05301e-06	up
Ccdc150	26.6217	3.29978	8.06772	3.01216	0.000351974	0.0275373	up
Ebf1	67.2608	6.7528	9.96043	3.31621	2.20051e-06	0.000667416	up
Mrc1	32.0176	2.96399	10.8022	3.43325	4.79337e-05	0.00698224	up
1700057H21Rik	22.7924	1.42087	16.0412	4.00371	0.000128222	0.0142661	up
Zscan4e	14.0677	0.691739	20.3367	4.34602	0.00048593	0.0345947	up
Hnf4a	65.8036	1.8516	35.5387	5.15132	6.34699e-13	1.40529e-09	up
Gm8332	13.9753	0	Inf	20	8.40448e-05	0.0105132	up
